# Supplementary material for: Unravelling Intratumoral Heterogeneity through High-Sensitivity Single-Cell Mutational Analysis and Parallel RNA Sequencing
Source: Mol Cell. 2019 Mar 21;73(6):1292–1305.e8. doi: 10.1016/j.molcel.2019.01.009 (PMC6436961; doi:10.1016/j.molcel.2019.01.009)
Supplement: Table S2. Primers Used for the Amplification of mRNA and gDNA Amplicons during RT, PCR, and Barcoding PCR Steps and Barcoded OligodT-ISPCR Primers for 3'-TARGET-Seq [file mmc3.xlsx]

## Sheet: Table S2
Table S2, related to Figure 1, Figure S5. Primers used for amplification of mRNA and gDNA amplicons during RT, PCR and barcoding PCR steps, and barcoded OligodT-ISPCR primers for 3'-TARGETseq.
Table S2a. Primers used in the pre-amplification of gDNA, mRNA and cDNA amplicons during RT and PCR steps.
Table S2b. Target-specific barcoding primers used for first barcoding PCR.
Table S2c. OligodT-ISPCR barcoded primers used for 3'-TARGET-seq.

## Sheet: Table S2a
Table S2a. Primers used in the pre-amplification of gDNA, mRNA and cDNA amplicons during RT and PCR steps.
#Primers used in the pre-amplification of genomic DNA amplicons during PCR.
Region (hg19 coordinates)	Gene	Forward Primer	Reverse Primer	Purification	Step	Sample
chr9:5073560-5073881	JAK2	CCAAAGCACATTGTATCCTCATCT	CACTGACACCTAGCTGTGATCCT	HPLC	PCR	SET2, all patient samples and normal donors (Table S3)
chr9:5070785-5071086	intronic	ACATAAGATCTGATAATCTGGCAGT	TGATGACAAATTCTTAGGAGAGACT	HPLC	PCR	SET2
chr9:4929565-4929848	intronic	CAAGTCAGGCCACTATCGCAG	TCAAGCTGAACTTCCAGAGAGAC	HPLC	PCR	SET2,IF0602,OX4739,HD7650,IF0111
chr4:106164704-106165026	TET2	GGATGGAATGGTGATCCACG	AAGTGCACGCTGAACTCTCTTC	HPLC	PCR	NALM6
chr4:106158477-106158816	TET2	TCAATATGATTTCCCATCTTGCAG	ACAAAGAGCTAAATAGGCGAATTG	HPLC	PCR	OX2123,HD7643,OX4739
chr4:106157895-106158185	TET2	CCAGGGAGGAAGTCACACTCAG	TCCATGGTCTCAATGATGCTCTT	HPLC	PCR	SMD32316,OX4739
chr7:148523482-148523807	EZH2	GATAGCACTCTCCAAGCTGC	ACACATGGAAACCTTTTAGAAACTG	HPLC	PCR	OX2123,HD7643,OX4739
chr21:36252744-36253049	RUNX1	TAAGACAGACCGAGTTTCTAGGGA	ATCCCTGATGTCTGCATTTGTCC	HPLC	PCR	JURKAT
chr9:139408930-139409229	NOTCH1	GATGTGTCCCCATGATCGGC	ACAGGGAAATCGAGGTTGACG	HPLC	PCR	JURKAT
chr17:7577986-7578353	TP53	GAGGCCCTTAGCCTCTGTAAG	GAGAGACGACAGGGCTGGTT	HPLC	PCR	JURKAT
chr10:89717567-89717920	PTEN	GCATTTCCTGTGAAATAATACTGGT	ATGTCTCACCAATGCCAGAGTA	HPLC	PCR	JURKAT
chr21:44514921-44514470	U2AF1	TTAAAGCGTGGATGGCAAGC	TGTACTATGTTCTAAGCACTGCC	HPLC	PCR	MOLT4
chr1:115258608-115258908	NRAS	GGGTAAAGATGATCCGACAAGTG	AGAACCAAATGGAAGGTCACAC	HPLC	PCR	MOLT4
chr11:119148790-119149097	CBL	GGAAACAAGTCTTCACTTTTTCTGT	AGGCCACCCCTTGTATCAGTAA	HPLC	PCR	IF0101, HD85
chr17:74732650-74733069	SRSF2	CATTTCCCCAGTCGCGAGG	CTTCGTTCGCTTTCACGACAA	HPLC	PCR	IF0101, HD85
chr2:198267075-198267591	SF3B1	ATCTCCCCAAATCAGTAGCCCAA	ATTACCAACTCATGACTGTCCTTTC	HPLC	PCR	IF0123, Aph1, HD85
chr21:44514679-44514940	U2AF1	GGTGGGTTGGAAGGAGACAT	TTAAAGCGTGGATGGCAAGC	HPLC	PCR	IF0137, Aph1
chr4:106158202-106158534	TET2	TTTCACGCCAAGTCGTTATTTGA	TGTCTCAGTACATTTCTGGCACT	HPLC	PCR	IF0137, Aph1
chr20:31023100-31023500	ASXL1	TTGATGACGAATTAGGGCTTGGT	GTGAGGACTCAGTGCTTCAGAG	HPLC	PCR	IF0137, Aph1
chr4:106196173-106196596	TET2	CCTGTTTCTGTTCTCTCTTACCCTG	GGAGCAGTTGTCCACTGATAGG	HPLC	PCR	IF0140, HD85
chr20:31022184-31022750	ASXL1	AGGTCAGATCACCCAGTCAG	ATCTCCTAGCCCATCTGTGAGT	HPLC	PCR	IF0138
#Primers used in the pre-amplification of mRNA amplicons during RT.
Region (hg19 coordinates)	Gene	Forward Primer	Reverse Primer	Purification	Step	Sample
chr9:5069183-5077565	JAK2	TAAATGCTGTCCCCCAAAGC	CCATGCCAACTGTTTAGCAAC	HPLC	RT	SET2, all patient samples and normal donors (Table S3)
chr4:106182946-106182966	TET2	CTAAGTGGGTGGTTCGCAGA	TGGTGCCATAAGAGTGGACAG	HPLC	RT	NALM6
chr21:36171691-36259428	RUNX1	ACTCAATCGGCTTGTTGTGAT	CAATGGATCCCAGGTATTGG	HPLC	RT	JURKAT
chr9:139409753-139407553	NOTCH1	TACGAGTGTGCCTGTGAGC	GTTCAGACATGGGTTGGACG	HPLC	RT	JURKAT
chr17:7578509-7577087	TP53	TTGCCAACTGGCCAAGACCT	TTGCGGAGATTCTCTTCCTCTG	HPLC	RT	JURKAT
chr10:89692891-89720702	PTEN	AGCTGGAAAGGGACGAACTG	CCTCTGGTCCTGGTATGAAGA	HPLC	RT	JURKAT
chr21:44527600-44513229	U2AF1	TCGGCACCGAGAAAGACAAA	GCTCAGAATCGCCCAGATCT	HPLC	RT	MOLT4, IF0137, Aph1
chr1:115256481-115259413	NRAS	CCTTCGCCTGTCCTCATGTA	CCGACTGATTACGTAGCGGG	HPLC	RT	MOLT4
chr7:148516691-148524358	EZH2	ATGCTGGTAACACTGTGGTC	ATAAAGAAAGCCGCCCACCT	HPLC	RT	OX2123,HD7643,OX4739
chr11:119077274-119077294	CBL	TCAGAATCCTGATCTGACTGGC	GGATCTACCACGATGGGTTCAG	HPLC	RT	IF0101, HD85
chr17:74732406-74733069	SRSF2	CTTCGTGCGGATCTGGACTT	CTTCGTTCGCTTTCACGACAA	HPLC	RT	IF0101, HD85
chr2:198266772-198267754	SF3B1	ACCATAAGGAGTTGCTGCTTCA	CGTGGTCATTGAACCGCTATTG	HPLC	RT	IF0123, Aph1, HD85
chr4:106158202-106164865	TET2	TTTCACGCCAAGTCGTTATTTGA	AGAGTTTGTCAGCCAGAGACAG	HPLC	RT	IF0137, Aph1
chr4:106194049-106194068	TET2	ACGCAAGCCAGGCTAAACAG	GGAGCAGTTGTCCACTGATAGG	HPLC	RT	IF0140, HD85
chr20:31021661-31022750	ASXL1	AGTGTTCACACCGAAAAGCC	ATCTCCTAGCCCATCTGTGAGT	HPLC	RT	IF0138
#Primers used in the pre-amplification of cDNA amplicons during PCR.
Region (hg19 coordinates)	Gene	Forward Primer	Reverse Primer	Purification	Step	Sample
chr9:5069183-5077565	JAK2	AAGCAGTGGTATCAACGCAGAGTTAAATGCTGTCCCCCAAAGC	AAGCAGTGGTATCAACGCAGAGTCCATGCCAACTGTTTAGCAAC	HPLC	PCR	SET2, all patient samples and normal donors (Table S3)
chr4:106182946-106182966	TET2	AAGCAGTGGTATCAACGCAGAGTCTAAGTGGGTGGTTCGCAGA	AAGCAGTGGTATCAACGCAGAGTTGGTGCCATAAGAGTGGACAG	HPLC	PCR	NALM6
chr21:36252944-36171710	RUNX1	AAGCAGTGGTATCAACGCAGAGTACTCAATCGGCTTGTTGTGAT	AAGCAGTGGTATCAACGCAGAGTCAATGGATCCCAGGTATTGG	HPLC	PCR	JURKAT
chr9:139409753-139407553	NOTCH1	AAGCAGTGGTATCAACGCAGAGTTACGAGTGTGCCTGTGAGC	AAGCAGTGGTATCAACGCAGAGTGTTCAGACATGGGTTGGACG	HPLC	PCR	JURKAT
chr17:7578509-7577087	TP53	AAGCAGTGGTATCAACGCAGAGTTTGCCAACTGGCCAAGACCT	AAGCAGTGGTATCAACGCAGAGTTTGCGGAGATTCTCTTCCTCTG	HPLC	PCR	JURKAT
chr10:89692891-89720702	PTEN	AAGCAGTGGTATCAACGCAGAGTAGCTGGAAAGGGACGAACTG	AAGCAGTGGTATCAACGCAGAGTCCTCTGGTCCTGGTATGAAGA	HPLC	PCR	JURKAT
chr21:44527600-44513229	U2AF1	AAGCAGTGGTATCAACGCAGAGTTCGGCACCGAGAAAGACAAA	AAGCAGTGGTATCAACGCAGAGTGCTCAGAATCGCCCAGATCT	HPLC	PCR	MOLT4, IF0137, Aph1
chr1:115256481-115259413	NRAS	AAGCAGTGGTATCAACGCAGAGTCCTTCGCCTGTCCTCATGTA	AAGCAGTGGTATCAACGCAGAGTCCGACTGATTACGTAGCGGG	HPLC	PCR	MOLT4
chr7:148516691-148524358	EZH2	AAGCAGTGGTATCAACGCAGAGTATGCTGGTAACACTGTGGTC	AAGCAGTGGTATCAACGCAGAGTATAAAGAAAGCCGCCCACCT	HPLC	PCR	OX2123,HD7643,OX4739
chr11:119077274-119077294	CBL	AAGCAGTGGTATCAACGCAGAGTTCAGAATCCTGATCTGACTGGC	AAGCAGTGGTATCAACGCAGAGTGGATCTACCACGATGGGTTCAG	HPLC	PCR	IF0101, HD85
chr17:74732406-74733069	SRSF2	CTTCGTGCGGATCTGGACTT	CTTCGTTCGCTTTCACGACAA	HPLC	PCR	IF0101, HD85
chr2:198266772-198267754	SF3B1	AAGCAGTGGTATCAACGCAGAGTACCATAAGGAGTTGCTGCTTCA	AAGCAGTGGTATCAACGCAGAGTCGTGGTCATTGAACCGCTATTG	HPLC	PCR	IF0123, Aph1, HD85
chr4:106158202-106164865	TET2	TTTCACGCCAAGTCGTTATTTGA	AGAGTTTGTCAGCCAGAGACAG	HPLC	PCR	IF0137, Aph1
chr4:106194049-106194068	TET2	ACGCAAGCCAGGCTAAACAG	GGAGCAGTTGTCCACTGATAGG	HPLC	PCR	IF0140, HD85
chr20:31021661-31022750	ASXL1	AGTGTTCACACCGAAAAGCC	ATCTCCTAGCCCATCTGTGAGT	HPLC	PCR	IF0138

## Sheet: Table S2b
Table S2b. Target-specific barcoding primers used for first barcoding PCR.
#Primers used for the barcoding of genomic DNA amplicons for targeted NGS during first barcoding PCR.
Region (hg19 coordinates)	Gene	Forward Primer	Reverse Primer	Purification	Step	Sample
chr9:5073648-5073817	JAK2	ACACTGACGACATGGTTCTACATTATGGACAACAGTCAAACAACAA	TACGGTAGCAGAGACTTGGTCTAAAGGCATTAGAAAGCCTGTAGT	Desalted	PCR1 barcoding (targeted NGS single-cell genotyping)	SET2, all patient samples and normal donors (Table S3)
chr9:5070785-5071086	intronic	ACACTGACGACATGGTTCTACAACATAAGATCTGATAATCTGGCAGT	TACGGTAGCAGAGACTTGGTCTTGATGACAAATTCTTAGGAGAGACT	Desalted	PCR1 barcoding (targeted NGS single-cell genotyping)	SET2
chr9:4929565-4929728	intronic	ACACTGACGACATGGTTCTACACAAGTCAGGCCACTATCGCAG	TACGGTAGCAGAGACTTGGTCTTCTTCCAAGGAACAGTGGCTC	Desalted	PCR1 barcoding (targeted NGS single-cell genotyping)	SET2
chr4:106164707-106164982	TET2	ACACTGACGACATGGTTCTACATGGAATGGTGATCCACGCAG	TACGGTAGCAGAGACTTGGTCTTCCTATCAGTGGCCGCAAAG	Desalted	PCR1 barcoding (targeted NGS single-cell genotyping)	NALM6
chr4:106158477-106158630	TET2	ACACTGACGACATGGTTCTACATCAATATGATTTCCCATCTTGCAG	TACGGTAGCAGAGACTTGGTCTTGAGCCTTTACAAATTGCTGCC	Desalted	PCR1 barcoding (targeted NGS single-cell genotyping)	OX2123,HD7643,OX4739
chr4:106157896-106158056	TET2	ACACTGACGACATGGTTCTACACAGGGAGGAAGTCACACTCAG	TACGGTAGCAGAGACTTGGTCTCCAGGTTCCACCTTAATTGGC	Desalted	PCR1 barcoding (targeted NGS single-cell genotyping)	SMD32316,OX4739
chr7:148523485-148523807	EZH2	ACACTGACGACATGGTTCTACAAGCACTCTCCAAGCTGCTTTA	TACGGTAGCAGAGACTTGGTCTACACATGGAAACCTTTTAGAAACTG	Desalted	PCR1 barcoding (targeted NGS single-cell genotyping)	OX2123,HD7643,OX4739
chr21:36252803-36253027	RUNX1	ACACTGACGACATGGTTCTACAGGTTTGTTGCCATGAAACGTG	TACGGTAGCAGAGACTTGGTCTATCCCTGATGTCTGCATTTGTCC	Desalted	PCR1 barcoding (targeted NGS single-cell genotyping)	JURKAT
chr9:139408930-139409229	NOTCH1	ACACTGACGACATGGTTCTACAGATGTGTCCCCATGATCGGC	TACGGTAGCAGAGACTTGGTCTACAGGGAAATCGAGGTTGACG	Desalted	PCR1 barcoding (targeted NGS single-cell genotyping)	JURKAT
chr17:7578138-7578319	TP53	ACACTGACGACATGGTTCTACATTAACCCCTCCTCCCAGAGAC	TACGGTAGCAGAGACTTGGTCTGGCCTCTGATTCCTCACTGATT	Desalted	PCR1 barcoding (targeted NGS single-cell genotyping)	JURKAT
chr10:89717566-89717800	PTEN	ACACTGACGACATGGTTCTACAGGCATTTCCTGTGAAATAATACTGG	TACGGTAGCAGAGACTTGGTCTTCCCAATGAAAGTAAAGTACAAACC	Desalted	PCR1 barcoding (targeted NGS single-cell genotyping)	JURKAT
chr21:44514679-44514567	U2AF1	ACACTGACGACATGGTTCTACAATGTCTCCTTCCAACCCACC	TACGGTAGCAGAGACTTGGTCTACTGAGCTTAACAACGGGCA	Desalted	PCR1 barcoding (targeted NGS single-cell genotyping)	MOLT4
chr1:115258620-115258906	NRAS	ACACTGACGACATGGTTCTACATCCGACAAGTGAGAGACAGGA	TACGGTAGCAGAGACTTGGTCTAACCAAATGGAAGGTCACACT	Desalted	PCR1 barcoding (targeted NGS single-cell genotyping)	MOLT4
chr11:119148790-119149026	CBL	ACACTGACGACATGGTTCTACAGGAAACAAGTCTTCACTTTTTCTGT	TACGGTAGCAGAGACTTGGTCTTCGCTGTTTAGATCCGTACCTG	Desalted	PCR1 barcoding (targeted NGS single-cell genotyping)	IF0101, HD85
chr17:74732805-74733040	SRSF2	ACACTGACGACATGGTTCTACACGCGGACCTTTGTGAGGTCG	TACGGTAGCAGAGACTTGGTCTCTGAGGACGCTATGGATGCC	Desalted	PCR1 barcoding (targeted NGS single-cell genotyping)	IF0101, HD85
chr2:198267118-198267465	SF3B1	ACACTGACGACATGGTTCTACATTAAACATGGACAGGCTGTGTG	TACGGTAGCAGAGACTTGGTCTCTTTTGCTGTTGTAGCCTCTGC	Desalted	PCR1 barcoding (targeted NGS single-cell genotyping)	IF0123, Aph1, HD85
chr20:31023120-31023312	ASXL1	ACACTGACGACATGGTTCTACAGGTGGCTCATGCCCTCCTAT	TACGGTAGCAGAGACTTGGTCTCTTTCTCCCACTCCTCTCCAAC	Desalted	PCR1 barcoding (targeted NGS single-cell genotyping)	IF0137, Aph1
chr21:44514908-44514714	U2AF1	ACACTGACGACATGGTTCTACAATGGCAAGCACTTCTGTTTTTG	TACGGTAGCAGAGACTTGGTCTAGACATTTACTACCTCGTGTGC	Desalted	PCR1 barcoding (targeted NGS single-cell genotyping)	IF0137, Aph1
chr4:106158368-106158530	TET2	ACACTGACGACATGGTTCTACAAGACACCAACCAAAAGAACAGC	TACGGTAGCAGAGACTTGGTCTTCAGTACATTTCTGGCACTTACCT	Desalted	PCR1 barcoding (targeted NGS single-cell genotyping)	IF0137, Aph1
chr4:106196181-106196594	TET2	ACACTGACGACATGGTTCTACATGTTCTCTCTTACCCTGTCCAC	TACGGTAGCAGAGACTTGGTCTAGCAGTTGTCCACTGATAGGTT	Desalted	PCR1 barcoding (targeted NGS single-cell genotyping)	IF0140, HD85
chr20:31022184-31022500	ASXL1	ACACTGACGACATGGTTCTACAAGGTCAGATCACCCAGTCAG	TACGGTAGCAGAGACTTGGTCTCCTCTGCCACCTCCCTCAT	Desalted	PCR1 barcoding (targeted NGS single-cell genotyping)	IF0138
#Primers used for the barcoding of cDNA amplicons for targeted NGS during first barcoding PCR.
Region (hg19 coordinates)	Gene	Forward Primer	Reverse Primer	Purification	Step	Sample
chr9:5072596-5077484	JAK2	ACACTGACGACATGGTTCTACATCTGGATAAAGCACACAGAAACT	TACGGTAGCAGAGACTTGGTCTTCCAAATTTTACAAACTCCTGAACC	Desalted	PCR1 barcoding (targeted NGS single-cell genotyping)	SET2, all patient samples and normal donors (Table S3)
chr4:106164077-106180795	TET2	ACACTGACGACATGGTTCTACACTAAGTGGGTGGTTCGCAGA	TACGGTAGCAGAGACTTGGTCTGACAGGCGCAAGTTCTCTCT	Desalted	PCR1 barcoding (targeted NGS single-cell genotyping)	NALM6
chr21:36252903-36206883	RUNX1	ACACTGACGACATGGTTCTACAGCAATGATGAAAACTACTCGGCT	TACGGTAGCAGAGACTTGGTCTGTTTCTGCCGATGTCTTCGAG	Desalted	PCR1 barcoding (targeted NGS single-cell genotyping)	JURKAT
chr9:139409119-139407966	NOTCH1	ACACTGACGACATGGTTCTACACAACATCGATGAGTGTGCGG	TACGGTAGCAGAGACTTGGTCTACAGTTGGTCCCACTCCACC	Desalted	PCR1 barcoding (targeted NGS single-cell genotyping)	JURKAT
chr17:7578376-7577598	TP53	ACACTGACGACATGGTTCTACACATGAGCGCTGCTCAGATAG	TACGGTAGCAGAGACTTGGTCTTTGTAGTGGATGGTGGTACAGT	Desalted	PCR1 barcoding (targeted NGS single-cell genotyping)	JURKAT
chr10:89711991-89720673	PTEN	ACACTGACGACATGGTTCTACATCCAATGTTCAGTGGCGGAA	TACGGTAGCAGAGACTTGGTCTACCCAAAAGTGAAACATTTTGTCC	Desalted	PCR1 barcoding (targeted NGS single-cell genotyping)	JURKAT
chr21:44514792-44513229	U2AF1	ACACTGACGACATGGTTCTACACCCGTGACGGACTTCAGAGA	TACGGTAGCAGAGACTTGGTCTGCTCAGAATCGCCCAGATCT	Desalted	PCR1 barcoding (targeted NGS single-cell genotyping)	MOLT4
chr1:115256530-115259325	NRAS	ACACTGACGACATGGTTCTACAGTCCAGCTGTATCCAGTATGTCC	TACGGTAGCAGAGACTTGGTCTCGGCTGTGGTCCTAAATCTGT	Desalted	PCR1 barcoding (targeted NGS single-cell genotyping)	MOLT4
chr7:148523550-148524292	EZH2	ACACTGACGACATGGTTCTACAATTGCACTTACGATGTAGGAAGC	TACGGTAGCAGAGACTTGGTCTTTCCAGATAAGGGCACAGCAG	Desalted	PCR1 barcoding (targeted NGS single-cell genotyping)	OX2123,HD7643,OX4739
chr11:119077285-119149285	CBL	ACACTGACGACATGGTTCTACAAGAAGATGGTGGAGAAGTGCTG	TACGGTAGCAGAGACTTGGTCTTACCACGATGGGTTCAGTACCT	Desalted	PCR1 barcoding (targeted NGS single-cell genotyping)	IF0101, HD85
chr17:74732494-74733069	SRSF2	ACACTGACGACATGGTTCTACAGAGACCTGGAACGACTCCGA	TACGGTAGCAGAGACTTGGTCTCTTCGTTCGCTTTCACGACAA	Desalted	PCR1 barcoding (targeted NGS single-cell genotyping)	IF0101, HD85
chr2:198266818-198267713	SF3B1	ACACTGACGACATGGTTCTACACTGATGGTCCGAACTTTCTGCT	TACGGTAGCAGAGACTTGGTCTCTAGAGTGGAAGGCCGAGAGAT	Desalted	PCR1 barcoding (targeted NGS single-cell genotyping)	IF0123, Aph1, HD85
chr21:44514640-44515568	U2AF1	ACACTGACGACATGGTTCTACAGTGGGGAACGTGTACGTCAA	TACGGTAGCAGAGACTTGGTCTTCTGGAAATGGGCTTCAAATGC	Desalted	PCR1 barcoding (targeted NGS single-cell genotyping)	IF0137, Aph1
chr4:106158317-106164005	TET2	ACACTGACGACATGGTTCTACAAACTTGATAGCCACACCCCAG	TACGGTAGCAGAGACTTGGTCTCCCTTCTGTCCAAACCTACACA	Desalted	PCR1 barcoding (targeted NGS single-cell genotyping)	IF0137, Aph1
chr4:106194052-106196541	TET2	ACACTGACGACATGGTTCTACACAAGCCAGGCTAAACAGTTGG	TACGGTAGCAGAGACTTGGTCTTTCTGATTCAAAAGCCCAGGGT	Desalted	PCR1 barcoding (targeted NGS single-cell genotyping)	IF0140, HD85
chr20:31022184-31022525	ASXL1	ACACTGACGACATGGTTCTACACGAAAAGCCACAGCCCACTA	TACGGTAGCAGAGACTTGGTCTCTCACCACCATCACCACTGC	Desalted	PCR1 barcoding (targeted NGS single-cell genotyping)	IF0138

## Sheet: Table S2c
Table S2c. OligodT-ISPCR barcoded primers used for 3'-TARGET-seq.
Oligo_Name	Sequence	Purification	Step	Barcode sequence
A1	aagcagtggtatcaacgcagagttgctgtgtctgctcatnnnnnnnvtttttttttttttttttttttttttttttt	HPLC	Lysis buffer preparation	gtgtctgctcat
B1	aagcagtggtatcaacgcagagttgctggtagtgagctannnnnnnvtttttttttttttttttttttttttttttt	HPLC	Lysis buffer preparation	ggtagtgagcta
C1	aagcagtggtatcaacgcagagttgctgaggaacagagtnnnnnnnvtttttttttttttttttttttttttttttt	HPLC	Lysis buffer preparation	gaggaacagagt
D1	aagcagtggtatcaacgcagagttgctagacgtcgatacnnnnnnnvtttttttttttttttttttttttttttttt	HPLC	Lysis buffer preparation	agacgtcgatac
E1	aagcagtggtatcaacgcagagttgctgagctacgtctannnnnnnvtttttttttttttttttttttttttttttt	HPLC	Lysis buffer preparation	gagctacgtcta
F1	aagcagtggtatcaacgcagagttgctctgatcgtagcannnnnnnvtttttttttttttttttttttttttttttt	HPLC	Lysis buffer preparation	ctgatcgtagca
G1	aagcagtggtatcaacgcagagttgctcttcagcaatgcnnnnnnnvtttttttttttttttttttttttttttttt	HPLC	Lysis buffer preparation	cttcagcaatgc
H1	aagcagtggtatcaacgcagagttgctacagtgctcatgnnnnnnnvtttttttttttttttttttttttttttttt	HPLC	Lysis buffer preparation	acagtgctcatg
A2	aagcagtggtatcaacgcagagttgcttacggtacgtagnnnnnnnvtttttttttttttttttttttttttttttt	HPLC	Lysis buffer preparation	tacggtacgtag
B2	aagcagtggtatcaacgcagagttgctacgtctctgcatnnnnnnnvtttttttttttttttttttttttttttttt	HPLC	Lysis buffer preparation	acgtctctgcat
C2	aagcagtggtatcaacgcagagttgctaagtgcctcagtnnnnnnnvtttttttttttttttttttttttttttttt	HPLC	Lysis buffer preparation	aagtgcctcagt
D2	aagcagtggtatcaacgcagagttgctgaatccttacgcnnnnnnnvtttttttttttttttttttttttttttttt	HPLC	Lysis buffer preparation	gaatccttacgc
E2	aagcagtggtatcaacgcagagttgctgactctatggtgnnnnnnnvtttttttttttttttttttttttttttttt	HPLC	Lysis buffer preparation	gactctatggtg
F2	aagcagtggtatcaacgcagagttgctatgctctgttgcnnnnnnnvtttttttttttttttttttttttttttttt	HPLC	Lysis buffer preparation	atgctctgttgc
G2	aagcagtggtatcaacgcagagttgcttggcatagctgannnnnnnvtttttttttttttttttttttttttttttt	HPLC	Lysis buffer preparation	tggcatagctga
H2	aagcagtggtatcaacgcagagttgctgaacaccatagcnnnnnnnvtttttttttttttttttttttttttttttt	HPLC	Lysis buffer preparation	gaacaccatagc
A3	aagcagtggtatcaacgcagagttgctaacgtgcgtatgnnnnnnnvtttttttttttttttttttttttttttttt	HPLC	Lysis buffer preparation	aacgtgcgtatg
B3	aagcagtggtatcaacgcagagttgctgcattggataccnnnnnnnvtttttttttttttttttttttttttttttt	HPLC	Lysis buffer preparation	gcattggatacc
C3	aagcagtggtatcaacgcagagttgcttcagagcgcattnnnnnnnvtttttttttttttttttttttttttttttt	HPLC	Lysis buffer preparation	tcagagcgcatt
D3	aagcagtggtatcaacgcagagttgctagtctcctacgtnnnnnnnvtttttttttttttttttttttttttttttt	HPLC	Lysis buffer preparation	agtctcctacgt
E3	aagcagtggtatcaacgcagagttgctaccttgaactggnnnnnnnvtttttttttttttttttttttttttttttt	HPLC	Lysis buffer preparation	accttgaactgg
F3	aagcagtggtatcaacgcagagttgctgtcagaactaccnnnnnnnvtttttttttttttttttttttttttttttt	HPLC	Lysis buffer preparation	gtcagaactacc
G3	aagcagtggtatcaacgcagagttgctatctgctatccgnnnnnnnvtttttttttttttttttttttttttttttt	HPLC	Lysis buffer preparation	atctgctatccg
H3	aagcagtggtatcaacgcagagttgctgtgtagtgtggannnnnnnvtttttttttttttttttttttttttttttt	HPLC	Lysis buffer preparation	gtgtagtgtgga
A4	aagcagtggtatcaacgcagagttgctcttggttcgttgnnnnnnnvtttttttttttttttttttttttttttttt	HPLC	Lysis buffer preparation	cttggttcgttg
B4	aagcagtggtatcaacgcagagttgctactgtctgtgtcnnnnnnnvtttttttttttttttttttttttttttttt	HPLC	Lysis buffer preparation	actgtctgtgtc
C4	aagcagtggtatcaacgcagagttgctttcgaccaacgannnnnnnvtttttttttttttttttttttttttttttt	HPLC	Lysis buffer preparation	ttcgaccaacga
D4	aagcagtggtatcaacgcagagttgctagaggacgagatnnnnnnnvtttttttttttttttttttttttttttttt	HPLC	Lysis buffer preparation	agaggacgagat
E4	aagcagtggtatcaacgcagagttgctaaggtccaagcannnnnnnvtttttttttttttttttttttttttttttt	HPLC	Lysis buffer preparation	aaggtccaagca
F4	aagcagtggtatcaacgcagagttgctagtgtgacgaacnnnnnnnvtttttttttttttttttttttttttttttt	HPLC	Lysis buffer preparation	agtgtgacgaac
G4	aagcagtggtatcaacgcagagttgctcagacatcgcaannnnnnnvtttttttttttttttttttttttttttttt	HPLC	Lysis buffer preparation	cagacatcgcaa
H4	aagcagtggtatcaacgcagagttgctggatagttagccnnnnnnnvtttttttttttttttttttttttttttttt	HPLC	Lysis buffer preparation	ggatagttagcc
A5	aagcagtggtatcaacgcagagttgctaacggaatggctnnnnnnnvtttttttttttttttttttttttttttttt	HPLC	Lysis buffer preparation	aacggaatggct
B5	aagcagtggtatcaacgcagagttgctactcgtctcgatnnnnnnnvtttttttttttttttttttttttttttttt	HPLC	Lysis buffer preparation	actcgtctcgat
C5	aagcagtggtatcaacgcagagttgctcacagaaggactnnnnnnnvtttttttttttttttttttttttttttttt	HPLC	Lysis buffer preparation	cacagaaggact
D5	aagcagtggtatcaacgcagagttgctcagaacgacagtnnnnnnnvtttttttttttttttttttttttttttttt	HPLC	Lysis buffer preparation	cagaacgacagt
E5	aagcagtggtatcaacgcagagttgctctctagtaccgannnnnnnvtttttttttttttttttttttttttttttt	HPLC	Lysis buffer preparation	ctctagtaccga
F5	aagcagtggtatcaacgcagagttgcttgttgccgaacannnnnnnvtttttttttttttttttttttttttttttt	HPLC	Lysis buffer preparation	tgttgccgaaca
G5	aagcagtggtatcaacgcagagttgctacttcgtcagctnnnnnnnvtttttttttttttttttttttttttttttt	HPLC	Lysis buffer preparation	acttcgtcagct
H5	aagcagtggtatcaacgcagagttgctgttgagcttgacnnnnnnnvtttttttttttttttttttttttttttttt	HPLC	Lysis buffer preparation	gttgagcttgac
A6	aagcagtggtatcaacgcagagttgcttcaaccgataggnnnnnnnvtttttttttttttttttttttttttttttt	HPLC	Lysis buffer preparation	tcaaccgatagg
B6	aagcagtggtatcaacgcagagttgctttccagagactgnnnnnnnvtttttttttttttttttttttttttttttt	HPLC	Lysis buffer preparation	ttccagagactg
C6	aagcagtggtatcaacgcagagttgctctagctggatgtnnnnnnnvtttttttttttttttttttttttttttttt	HPLC	Lysis buffer preparation	ctagctggatgt
D6	aagcagtggtatcaacgcagagttgctttagccactctgnnnnnnnvtttttttttttttttttttttttttttttt	HPLC	Lysis buffer preparation	ttagccactctg
E6	aagcagtggtatcaacgcagagttgctatctcgacgctannnnnnnvtttttttttttttttttttttttttttttt	HPLC	Lysis buffer preparation	atctcgacgcta
F6	aagcagtggtatcaacgcagagttgcttactgcaaggagnnnnnnnvtttttttttttttttttttttttttttttt	HPLC	Lysis buffer preparation	tactgcaaggag
G6	aagcagtggtatcaacgcagagttgcttagcagactggannnnnnnvtttttttttttttttttttttttttttttt	HPLC	Lysis buffer preparation	tagcagactgga
H6	aagcagtggtatcaacgcagagttgcttaagcgtggaacnnnnnnnvtttttttttttttttttttttttttttttt	HPLC	Lysis buffer preparation	taagcgtggaac
A7	aagcagtggtatcaacgcagagttgctccttcttgactcnnnnnnnvtttttttttttttttttttttttttttttt	HPLC	Lysis buffer preparation	ccttcttgactc
B7	aagcagtggtatcaacgcagagttgctctggttctgttgnnnnnnnvtttttttttttttttttttttttttttttt	HPLC	Lysis buffer preparation	ctggttctgttg
C7	aagcagtggtatcaacgcagagttgcttggttcctggttnnnnnnnvtttttttttttttttttttttttttttttt	HPLC	Lysis buffer preparation	tggttcctggtt
D7	aagcagtggtatcaacgcagagttgctctagagatcgtcnnnnnnnvtttttttttttttttttttttttttttttt	HPLC	Lysis buffer preparation	ctagagatcgtc
E7	aagcagtggtatcaacgcagagttgctcggaatagtacgnnnnnnnvtttttttttttttttttttttttttttttt	HPLC	Lysis buffer preparation	cggaatagtacg
F7	aagcagtggtatcaacgcagagttgctgtaaggatgccannnnnnnvtttttttttttttttttttttttttttttt	HPLC	Lysis buffer preparation	gtaaggatgcca
G7	aagcagtggtatcaacgcagagttgctggtcttgtgttcnnnnnnnvtttttttttttttttttttttttttttttt	HPLC	Lysis buffer preparation	ggtcttgtgttc
H7	aagcagtggtatcaacgcagagttgctcagagtcgacttnnnnnnnvtttttttttttttttttttttttttttttt	HPLC	Lysis buffer preparation	cagagtcgactt
A8	aagcagtggtatcaacgcagagttgcttatccgtggagtnnnnnnnvtttttttttttttttttttttttttttttt	HPLC	Lysis buffer preparation	tatccgtggagt
B8	aagcagtggtatcaacgcagagttgctttaccgtgacagnnnnnnnvtttttttttttttttttttttttttttttt	HPLC	Lysis buffer preparation	ttaccgtgacag
C8	aagcagtggtatcaacgcagagttgctaagccttggttcnnnnnnnvtttttttttttttttttttttttttttttt	HPLC	Lysis buffer preparation	aagccttggttc
D8	aagcagtggtatcaacgcagagttgctggagaagttagcnnnnnnnvtttttttttttttttttttttttttttttt	HPLC	Lysis buffer preparation	ggagaagttagc
E8	aagcagtggtatcaacgcagagttgcttccacacttgcannnnnnnvtttttttttttttttttttttttttttttt	HPLC	Lysis buffer preparation	tccacacttgca
F8	aagcagtggtatcaacgcagagttgctataggcgctgaannnnnnnvtttttttttttttttttttttttttttttt	HPLC	Lysis buffer preparation	ataggcgctgaa
G8	aagcagtggtatcaacgcagagttgctgcctatagcatgnnnnnnnvtttttttttttttttttttttttttttttt	HPLC	Lysis buffer preparation	gcctatagcatg
H8	aagcagtggtatcaacgcagagttgctgttccacctgtannnnnnnvtttttttttttttttttttttttttttttt	HPLC	Lysis buffer preparation	gttccacctgta
A9	aagcagtggtatcaacgcagagttgctcctacaagatgcnnnnnnnvtttttttttttttttttttttttttttttt	HPLC	Lysis buffer preparation	cctacaagatgc
B9	aagcagtggtatcaacgcagagttgctaccactgactagnnnnnnnvtttttttttttttttttttttttttttttt	HPLC	Lysis buffer preparation	accactgactag
C9	aagcagtggtatcaacgcagagttgctcgttagaccttgnnnnnnnvtttttttttttttttttttttttttttttt	HPLC	Lysis buffer preparation	cgttagaccttg
D9	aagcagtggtatcaacgcagagttgctgtggtagcgaatnnnnnnnvtttttttttttttttttttttttttttttt	HPLC	Lysis buffer preparation	gtggtagcgaat
E9	aagcagtggtatcaacgcagagttgctgcttgtaccagannnnnnnvtttttttttttttttttttttttttttttt	HPLC	Lysis buffer preparation	gcttgtaccaga
F9	aagcagtggtatcaacgcagagttgctgctatgctaacgnnnnnnnvtttttttttttttttttttttttttttttt	HPLC	Lysis buffer preparation	gctatgctaacg
G9	aagcagtggtatcaacgcagagttgcttgcagacttaccnnnnnnnvtttttttttttttttttttttttttttttt	HPLC	Lysis buffer preparation	tgcagacttacc
H9	aagcagtggtatcaacgcagagttgctaagcacgctatgnnnnnnnvtttttttttttttttttttttttttttttt	HPLC	Lysis buffer preparation	aagcacgctatg
A10	aagcagtggtatcaacgcagagttgctaggagagtgagtnnnnnnnvtttttttttttttttttttttttttttttt	HPLC	Lysis buffer preparation	aggagagtgagt
B10	aagcagtggtatcaacgcagagttgctggaactgcagatnnnnnnnvtttttttttttttttttttttttttttttt	HPLC	Lysis buffer preparation	ggaactgcagat
C10	aagcagtggtatcaacgcagagttgcttgaacgtgcagannnnnnnvtttttttttttttttttttttttttttttt	HPLC	Lysis buffer preparation	tgaacgtgcaga
D10	aagcagtggtatcaacgcagagttgctagagtcttgaccnnnnnnnvtttttttttttttttttttttttttttttt	HPLC	Lysis buffer preparation	agagtcttgacc
E10	aagcagtggtatcaacgcagagttgctagaccagcacaannnnnnnvtttttttttttttttttttttttttttttt	HPLC	Lysis buffer preparation	agaccagcacaa
F10	aagcagtggtatcaacgcagagttgctagtcctctgatcnnnnnnnvtttttttttttttttttttttttttttttt	HPLC	Lysis buffer preparation	agtcctctgatc
G10	aagcagtggtatcaacgcagagttgcttcggtatgtcacnnnnnnnvtttttttttttttttttttttttttttttt	HPLC	Lysis buffer preparation	tcggtatgtcac
H10	aagcagtggtatcaacgcagagttgcttggaacactcgtnnnnnnnvtttttttttttttttttttttttttttttt	HPLC	Lysis buffer preparation	tggaacactcgt
A11	aagcagtggtatcaacgcagagttgcttacgagtgtgctnnnnnnnvtttttttttttttttttttttttttttttt	HPLC	Lysis buffer preparation	tacgagtgtgct
B11	aagcagtggtatcaacgcagagttgctgatgcagaccaannnnnnnvtttttttttttttttttttttttttttttt	HPLC	Lysis buffer preparation	gatgcagaccaa
C11	aagcagtggtatcaacgcagagttgcttcatgcttgctgnnnnnnnvtttttttttttttttttttttttttttttt	HPLC	Lysis buffer preparation	tcatgcttgctg
D11	aagcagtggtatcaacgcagagttgctgttctggcatctnnnnnnnvtttttttttttttttttttttttttttttt	HPLC	Lysis buffer preparation	gttctggcatct
E11	aagcagtggtatcaacgcagagttgctttgtcgcatccannnnnnnvtttttttttttttttttttttttttttttt	HPLC	Lysis buffer preparation	ttgtcgcatcca
F11	aagcagtggtatcaacgcagagttgctcagtctacagtgnnnnnnnvtttttttttttttttttttttttttttttt	HPLC	Lysis buffer preparation	cagtctacagtg
G11	aagcagtggtatcaacgcagagttgctaacacgcatctgnnnnnnnvtttttttttttttttttttttttttttttt	HPLC	Lysis buffer preparation	aacacgcatctg
H11	aagcagtggtatcaacgcagagttgctctaagcgcttagnnnnnnnvtttttttttttttttttttttttttttttt	HPLC	Lysis buffer preparation	ctaagcgcttag
A12	aagcagtggtatcaacgcagagttgctttacgcgcattgnnnnnnnvtttttttttttttttttttttttttttttt	HPLC	Lysis buffer preparation	ttacgcgcattg
B12	aagcagtggtatcaacgcagagttgctggaatgcctaagnnnnnnnvtttttttttttttttttttttttttttttt	HPLC	Lysis buffer preparation	ggaatgcctaag
C12	aagcagtggtatcaacgcagagttgctcatgaggacacannnnnnnvtttttttttttttttttttttttttttttt	HPLC	Lysis buffer preparation	catgaggacaca
D12	aagcagtggtatcaacgcagagttgctctacacgtgtctnnnnnnnvtttttttttttttttttttttttttttttt	HPLC	Lysis buffer preparation	ctacacgtgtct
E12	aagcagtggtatcaacgcagagttgcttgacctctctgannnnnnnvtttttttttttttttttttttttttttttt	HPLC	Lysis buffer preparation	tgacctctctga
F12	aagcagtggtatcaacgcagagttgcttacaccttcgtgnnnnnnnvtttttttttttttttttttttttttttttt	HPLC	Lysis buffer preparation	tacaccttcgtg
G12	aagcagtggtatcaacgcagagttgctagcacacgaagtnnnnnnnvtttttttttttttttttttttttttttttt	HPLC	Lysis buffer preparation	agcacacgaagt
H12	aagcagtggtatcaacgcagagttgctgctactccagttnnnnnnnvtttttttttttttttttttttttttttttt	HPLC	Lysis buffer preparation	gctactccagtt
