# Supplementary material for: Unravelling Intratumoral Heterogeneity through High-Sensitivity Single-Cell Mutational Analysis and Parallel RNA Sequencing
Source: Mol Cell. 2019 Mar 21;73(6):1292–1305.e8. doi: 10.1016/j.molcel.2019.01.009 (PMC6436961; doi:10.1016/j.molcel.2019.01.009)
Supplement: Table S3. Samples from Patients and Normal Donors Included in the Study; Clinical Characteristics and Genetic Subclones Identified in Each Patient [file mmc4.xlsx]

## Sheet: Table S3
Table S3, related to Figures 3,4,5 and 6, Figures S6, S7. Samples from patients and normal donors included in the study; clinical characteristics and genetic subclones identified in each patient.
Table S3a. Summary of mutational status and clinical characteristics of patient samples (n=12) and normal donors (n=4) used for the study.
Table S3b. Summary of genetic subclones identified in each patient.

## Sheet: Table S3a
Table S3a. Summary of mutational status and clinical characteristics of patient samples (n=12) and normal donors (n=4) used for the study.
Sample code	Mutation(s) and VAF(s)	Donor type	Diagnosis	Treatment	Source	Age	Gender	Peripheral Blood Blasts >1%	Risk Group (DIPSS Score)	Method	Figures	Cells genotyped	Cells passing QC genotyping	Cells sequenced for RNA-seq	Cells passing QC genotyping and QC RNA-seq
HD7643	-	Normal donor	-	NA	Peripheral blood (CD34 enriched)	42	Male	N/A	N/A	Full-length TARGET-seq	Figure 3c-f, 3h-i; Figure 4a-e; Figure S4a	40	N/A	83	78
HD7650	-	Normal donor	-	NA	Peripheral blood	44	Male	N/A	N/A	Full-length TARGET-seq	Figure 3c-f, 3h-i; Figure 4a-e	16	N/A	32	28
Aph1	-	Normal donor	-	NA	Peripheral blood	63	Female	N/A	N/A	3'-HT-TARGET-seq	Figure 5a-g, 5i-k	340	N/A	340	303
HD85	-	Normal donor	-	NA	Peripheral blood	69	Male	N/A	N/A	3'-HT-TARGET-seq	Figure 5a-g, 5i-k	428	N/A	428	375
SMD32316	JAK2 p.Val617Phe c.1849G>T (22.18%) , TET2 p.Gln958Ter c.2872C>T (7.02%)	Patient sample	ET	Aspirin	Peripheral blood	68	Male	No	N/A	Full-length TARGET-seq	Figure 4a-c, 4e	74	72	47	43
IF0111	JAK2 p.Val617Phe c.1849G>T (15.77%)	Patient sample	PV	Pegylated IFN alpha-2a	Bone marrow	67	Male	No	N/A	Full-length TARGET-seq	Figure 3b, 3e-f, 3h-i; Figure 4a-c, 4e	94	93	79	77
OX4739	JAK2 p.Val617Phe c.1849G>T (93.49%)	Patient sample	Myelofibrosis (PMF)	Ruxolitinib (JAK1 and JAK2 inhibitor)	Peripheral blood	65	Male	No	Intermediate-1	Full-length TARGET-seq	Figure 3g-i, 4c, 4e	63	61	53	52
OX2123	JAK2 p.Val617Phe c.1849G>T (37.41%) , EZH2 p.Glu249AsnfsTer16 c.744del (44.03%) , TET2 c.3409+1G>C (96.34%)	Patient sample	MDS/MPN overlap with grade 3 bone marrow fibrosis	None	Bone marrow	76	Male	Y (3%)	Intermediate-2	Full-length TARGET-seq	Figure 4c-d; Figure S4b	133	120	109	93
IF0602	JAK2 p.Val617Phe c.1849G>T (25.67%)	Patient sample	Myelofibrosis (PMF)	Momelotinib (JAK1 and JAK2 inhibitor)	Peripheral blood	68	Female	No	Intermediate-1	Full-length TARGET-seq and 3'-HT-TARGET-seq	Figure 3a,3c,3d, 3h,3i; Figure 4a-c,4e (full length TARGET-seq); Figure 5a-k (3'-TARGET-seq)	287 (HT-TARGETseq dataset) + 104 (full-length dataset)	276 (HT-TARGETseq dataset) + 98 (full-length dataset)	287 (HT-TARGETseq dataset) + 96 (full-length dataset)	233 (HT-TARGETseq dataset) + 87 (full-length dataset)
IF0155	JAK2 p.Val617Phe c.1849G>T (79.63%)	Patient sample	Myelofibrosis (post-ET)	Anagrelide	Peripheral blood	59	Female	No	Intermediate-1	3'-HT-TARGET-seq	Figure 5a-k	204	190	204	171
IF0157	JAK2 p.Val617Phe c.1849G>T (28.34%)	Patient sample	Myelofibrosis (post-PV)	Ruxolitinib 10mg BD (JAK1 and JAK2 inhibitor)	Peripheral blood	68	Female	No	Intermediate-1	3'-HT-TARGET-seq	Figure 5a-k	155	149	155	140
IF0140	JAK2 p.Val617Phe c.1849G>T (93.0%), TET2 p.Ser1612LeufsTer4 c.4835delC (47.0%)	Patient sample	Myelofibrosis (post-PV)	Ruxolitinib 20mg BD (JAK1 and JAK2 inhibitor)	Peripheral blood	73	Female	Y (4%)	Intermediate-2	3'-HT-TARGET-seq	Figure 5a-c	192	188	192	169
IF0101	JAK2 p.Val617Phe c.1849G>T (87.2%), CBL p.Cys404Tyr c.1211G>A (22.5%), SRSF2 p.Pro95His c.284C>A (47.9%)	Patient sample	Myelofibrosis (PMF)	Ruxolitinib 10mg BD (JAK1 and JAK2 inhibitor)	Peripheral blood	71	Male	Y (<5%)	Intermediate-2	3'-HT-TARGET-seq	Figure 5a-c;Figure 6e,f; Figure S6, Figure S7c,f,i,l,o	424	383	424	323
IF0123	JAK2 p.Val617Phe c.1849G>T (34.87%), SF3B1p.Lys666Asn c.1998G>C (16.69%)	Patient sample	Myelofibrosis (PMF)	Ruxolitinib 5mg BD (JAK1 and JAK2 inhibitor)	Peripheral blood	86	Male	Y (3%)	High	3'-HT-TARGET-seq	Figure 5a-g; Figure S6	298	261	298	222
IF0138	JAK2 p.Val617Phe c.1849G>T (63.91%), ASXL1 p.Gly646TrpfsTer12 c.1934dup (19.89%), ASXL1 p.Gly644TrpfsTer12 c.1926_1930del (2.5%)	Patient sample	Myelofibrosis (post-PV)	Hydroxycarbamide	Peripheral blood	61	Male	No	Intermediate-1	3'-HT-TARGET-seq	Figure 5a-k;Figure 6c,d; Figure S6, Figure S7b,e,h,k,n	336	314	336	245
IF0137	JAK2 p.Val617Phe c.1849G>T (47.26%), U2AF1 p.Gln157Arg c.470A>G (45.8%), TET2 p.Ile1105MetfsTer8 c.3315del (14.43%), ASXL1 p.Gln910AlafsTer13 c.2728_2729del (16.87%), ASXL1 p.Trp898ArgfsTer5 c.2692_2707del (2.53%)	Patient sample	Myelofibrosis (PMF)	None	Peripheral blood	59	Female	Y (3%)	Intermediate-1	3'-HT-TARGET-seq	Figure 5a-g;Figure 6a,b; Figure S6, Figure S7a,d,g,j,m	828	778	828	617

## Sheet: TableS3b
Table S3b. Summary of genetic subclones identified in each patient.
Patient code	Genetic subclone	Number of cells (passing genotyping QC)	Proportion of total
SMD32316	WT	62	0.861111
	JAK2_HET	8	0.111111
	JAK2_HET_TET2_p958_HET	2	0.0277778
IF0111	WT	5	0.0537634
	JAK2_HOM	88	0.946237
OX4739	JAK2_HET	1	0.0163934
	JAK2_HOM	60	0.983607
OX2123	TET2_p1137_HOM	1	0.00833333
	EZH2_HET_TET2_p1137_HOM	13	0.108333
	JAK2_HET_EZH2_HET_TET2_p1137_HOM	92	0.766667
	JAK2_HOM_EZH2_HET_TET2_p1137_HOM	3	0.025
	Undetermined	11	0.0916667
IF0602 (Full-length dataset)	WT	25	0.255102
	JAK2_HET	69	0.704082
	JAK2_HOM	4	0.0408163
IF0602 (HT-TARGETseq dataset)	WT	96	0.347826
	JAK2_HET	172	0.623188
	JAK2_HOM	8	0.0289855
IF0155	WT	122	0.642105
	JAK2_HOM	68	0.357895
IF0157	WT	108	0.724832
	JAK2_HET	4	0.0268456
	JAK2_HOM	37	0.248322
IF0140	JAK2_HOM	6	0.0319149
	JAK2_HOM_TET2_p1612_HET	173	0.920213
	Undetermined	9	0.0478723
IF0101	SRSF2_HET	1	0.00261097
	JAK2_HET_SRSF2_HET	34	0.0887728
	JAK2_HOM_SRSF2_HET	193	0.503916
	JAK2_HOM_CBL_p404_HET_SRSF2_HET	149	0.389034
	Undetermined	6	0.0156658
IF0123	WT	75	0.287356
	SF3B1_HET	1	0.00383142
	JAK2_HET_SF3B1_HET	6	0.0229885
	JAK2_HOM_SF3B1_HET	176	0.67433
	Undetermined	3	0.0114943
IF0138	WT	22	0.0700637
	JAK2_HET	1	0.00318471
	JAK2_HOM	268	0.853503
	JAK2_HOM_ASXL1_p644_HET	22	0.0700637
	Undetermined	1	0.00318471
IF0137	WT	18	0.0231362
	U2AF1_HET	21	0.0269923
	JAK2_HET_U2AF1_HET	324	0.416452
	JAK2_HOM_U2AF1_HET	64	0.0822622
	JAK2_HET_U2AF1_HET_ASXL1_p897_HET	89	0.114396
	JAK2_HET_U2AF1_HET_ASXL1_p910_HET	88	0.113111
	JAK2_HET_U2AF1_HET_TET2_pI1105_HET_ASXL1_p910_HET	135	0.173522
	Undetermined	39	0.0501285
