# Supplementary material for: Unravelling Intratumoral Heterogeneity through High-Sensitivity Single-Cell Mutational Analysis and Parallel RNA Sequencing
Source: Mol Cell. 2019 Mar 21;73(6):1292–1305.e8. doi: 10.1016/j.molcel.2019.01.009 (PMC6436961; doi:10.1016/j.molcel.2019.01.009)
Supplement: Table S5. GSEA Analysis and Differential-Expression Analysis of JAK2-Heterozygous, JAK2-Homozygous, and Wild-Type Cells from Patient Samples compared to Wild-Type Cells from Normal Donors and Wild-Type Cells from Patient Samples [file mmc6.xlsx]

## Sheet: TableS5
Table S5, related to Figure5. GSEA analysis and differential expression analysis of JAK2 heterozygous, JAK2 homozygous and WT cells from patients compared to WT cells from normal donors and WT cells from patient samples.
TableS5a. GSEA analysis of WT cells from patient samples compared to WT cells from normal donors (NORMAL) using HALLMARK and TGF-beta signalling genesets (related to Figure 5f)
TableS5b. GSEA analysis of JAK2 heterozygous cells from patient samples compared to WT cells from patient samples and normal donors using HALLMARK and STAT5A_TARGETS genesets (related to Figure 5i).
TableS5c. GSEA analysis of JAK2 homozygous cells from patient samples compared to WT cells from patient samples and normal donors using HALLMARK and STAT5A_TARGETS genesets (related to Figure 5i).
TableS5d. GSEA analysis of JAK2 homozygous mutant cells compared to WT cells from the same patient for patients IF0155 and IF0157 using HALLMARK genesets (related to Figure 5i).
TableS5e. Differentially expressed genes between JAK2 mutant cells (heterozygous and homozygous; JAK2-HET and JAK2-HOM) compared to WT cells from patient samples (WT patient) using an adjusted p-value cut-off <0.1 and log2(fold change)>0.5; identified using a combination of non-parametric Wilcoxon test and Fisher's exact test. Related to Figure 5j-k.

## Sheet: Table S5a
TableS5a. GSEA analysis of WT cells from patient samples compared to WT cells from normal donors (NORMAL) using HALLMARK and TGF-beta signalling genesets (related to Figure 5f)
#Significantly enriched pathways using a FDR q-value cut-off < 0.25.
Geneset	FDR q-value	Enriched in
HALLMARK_TNFA_SIGNALING_VIA_NFKB	0	WT patient
HALLMARK_TGF_BETA_SIGNALING	0.000354167	WT patient
HALLMARK_UV_RESPONSE_UP	0.0114497	WT patient
HALLMARK_APOPTOSIS	0.0158235	WT patient
HALLMARK_UNFOLDED_PROTEIN_RESPONSE	0.0497162	WT patient
HALLMARK_MYC_TARGETS_V1	0.109024	WT patient
HALLMARK_HYPOXIA	0.146936	WT patient
HALLMARK_G2M_CHECKPOINT	0.220573	WT patient
HALLMARK_MTORC1_SIGNALING	0.225576	WT patient
HALLMARK_INFLAMMATORY_RESPONSE	0.245446	WT patient
TGFB_UP.V1_UP	0.037537	WT patient
HALLMARK_WNT_BETA_CATENIN_SIGNALING	0.195185	NORMAL
HALLMARK_IL6_JAK_STAT3_SIGNALING	0.214384	NORMAL
HALLMARK_IL2_STAT5_SIGNALING	0.224866	NORMAL
HALLMARK_DNA_REPAIR	0.246126	NORMAL

## Sheet: TableS5b
TableS5b. GSEA analysis of JAK2 heterozygous cells from patient samples compared to WT cells from patient samples and normal donors using HALLMARK and STAT5A_TARGETS genesets (related to Figure 5i).
#GSEA analysis of JAK2V617F heterozygous mutant cells (JAK2-HET) compared to cells from normal donors (NORMAL) using HALLMARK and STAT5A-target genesets.
#Significantly enriched pathways using a FDR q-value cut-off < 0.25.
Pathway	FDR q-value	Enriched in
HALLMARK_TNFA_SIGNALING_VIA_NFKB	0	JAK2HET
HALLMARK_UV_RESPONSE_UP	0	JAK2HET
HALLMARK_TGF_BETA_SIGNALING	0.00135195	JAK2HET
HALLMARK_APOPTOSIS	0.00314266	JAK2HET
HALLMARK_MYC_TARGETS_V1	0.0138995	JAK2HET
HALLMARK_IL6_JAK_STAT3_SIGNALING	0.0143822	JAK2HET
HALLMARK_INTERFERON_GAMMA_RESPONSE	0.0162801	JAK2HET
HALLMARK_INFLAMMATORY_RESPONSE	0.0320632	JAK2HET
HALLMARK_ESTROGEN_RESPONSE_EARLY	0.032198	JAK2HET
HALLMARK_ANGIOGENESIS	0.0387911	JAK2HET
HALLMARK_ESTROGEN_RESPONSE_LATE	0.0418171	JAK2HET
HALLMARK_HYPOXIA	0.0434104	JAK2HET
HALLMARK_REACTIVE_OXIGEN_SPECIES_PATHWAY	0.0469859	JAK2HET
HALLMARK_INTERFERON_ALPHA_RESPONSE	0.0483474	JAK2HET
HALLMARK_MTORC1_SIGNALING	0.0495588	JAK2HET
HALLMARK_G2M_CHECKPOINT	0.0600391	JAK2HET
HALLMARK_ALLOGRAFT_REJECTION	0.0613732	JAK2HET
HALLMARK_P53_PATHWAY	0.0826861	JAK2HET
HALLMARK_IL2_STAT5_SIGNALING	0.171285	JAK2HET
HALLMARK_OXIDATIVE_PHOSPHORYLATION	0.184819	JAK2HET
HALLMARK_KRAS_SIGNALING_DN	0.185669	JAK2HET
HALLMARK_UNFOLDED_PROTEIN_RESPONSE	0.19846	JAK2HET
HALLMARK_HEME_METABOLISM	0.22939	JAK2HET
HALLMARK_KRAS_SIGNALING_UP	0.234272	JAK2HET
SCHURINGA_STAT5A_TARGETS_UP	0.00259067	JAK2HET
HALLMARK_SPERMATOGENESIS	0.170983	NORMAL
#GSEA analysis of JAK2V617F heterozygous mutant cells (JAK2-HET) compared to WT cells from patient samples (Wt patient) using HALLMARK and STAT5A-target genesets.
#Significantly enriched pathways using a FDR q-value cut-off < 0.25.
Pathway	FDR q-value	Enriched in
HALLMARK_IL6_JAK_STAT3_SIGNALING	0.0150649	JAK2HET
HALLMARK_APICAL_JUNCTION	0.0180721	JAK2HET
HALLMARK_INTERFERON_ALPHA_RESPONSE	0.0535056	JAK2HET
HALLMARK_INTERFERON_GAMMA_RESPONSE	0.0650601	JAK2HET
HALLMARK_REACTIVE_OXIGEN_SPECIES_PATHWAY	0.0924629	JAK2HET
HALLMARK_MITOTIC_SPINDLE	0.0932322	JAK2HET
HALLMARK_COMPLEMENT	0.144544	JAK2HET
HALLMARK_APICAL_SURFACE	0.180215	JAK2HET
HALLMARK_MYOGENESIS	0.208138	JAK2HET
HALLMARK_PI3K_AKT_MTOR_SIGNALING	0.223495	JAK2HET
HALLMARK_DNA_REPAIR	0.224389	JAK2HET
HALLMARK_ALLOGRAFT_REJECTION	0.229029	JAK2HET
HALLMARK_MYC_TARGETS_V2	0.230085	JAK2HET
HALLMARK_IL2_STAT5_SIGNALING	0.237604	JAK2HET
HALLMARK_ESTROGEN_RESPONSE_EARLY	0.248514	JAK2HET
SCHURINGA_STAT5A_TARGETS_UP	0.0277136	JAK2HET

## Sheet: TableS5c
TableS5c. GSEA analysis of JAK2 homozygous cells from patient samples compared to WT cells from patient samples and normal donors using HALLMARK and STAT5A_TARGETS genesets (related to Figure 5i).
#GSEA analysis of JAK2V617F homozygous mutant cells (JAK2-HOM) compared to cells from normal donors (NORMAL) using HALLMARK and STAT5A-target genesets.
#Significantly enriched pathways using a FDR q-value cut-off < 0.25.
Pathway	FDR q-value	Enriched in
HALLMARK_TNFA_SIGNALING_VIA_NFKB	0	JAK2HOM
HALLMARK_INFLAMMATORY_RESPONSE	0	JAK2HOM
HALLMARK_APOPTOSIS	0	JAK2HOM
HALLMARK_TGF_BETA_SIGNALING	0	JAK2HOM
HALLMARK_INTERFERON_GAMMA_RESPONSE	0.00122049	JAK2HOM
HALLMARK_IL6_JAK_STAT3_SIGNALING	0.0022843	JAK2HOM
HALLMARK_UV_RESPONSE_UP	0.00343029	JAK2HOM
HALLMARK_KRAS_SIGNALING_UP	0.00459598	JAK2HOM
HALLMARK_IL2_STAT5_SIGNALING	0.0070096	JAK2HOM
HALLMARK_EPITHELIAL_MESENCHYMAL_TRANSITION	0.0116514	JAK2HOM
HALLMARK_P53_PATHWAY	0.0183036	JAK2HOM
HALLMARK_ANGIOGENESIS	0.0230569	JAK2HOM
HALLMARK_WNT_BETA_CATENIN_SIGNALING	0.0317571	JAK2HOM
HALLMARK_ANDROGEN_RESPONSE	0.0435713	JAK2HOM
HALLMARK_HYPOXIA	0.0459723	JAK2HOM
HALLMARK_ESTROGEN_RESPONSE_EARLY	0.0908324	JAK2HOM
HALLMARK_KRAS_SIGNALING_DN	0.141203	JAK2HOM
HALLMARK_INTERFERON_ALPHA_RESPONSE	0.172634	JAK2HOM
HALLMARK_ALLOGRAFT_REJECTION	0.177267	JAK2HOM
HALLMARK_APICAL_SURFACE	0.20854	JAK2HOM
HALLMARK_MTORC1_SIGNALING	0.231168	JAK2HOM
SCHURINGA_STAT5A_TARGETS_UP	0.0321782	JAK2HOM
HALLMARK_OXIDATIVE_PHOSPHORYLATION	0.0107593	NORMAL
HALLMARK_ADIPOGENESIS	0.0190171	NORMAL
HALLMARK_MYC_TARGETS_V2	0.0234078	NORMAL
HALLMARK_DNA_REPAIR	0.0743596	NORMAL
HALLMARK_FATTY_ACID_METABOLISM	0.0842343	NORMAL
HALLMARK_REACTIVE_OXIGEN_SPECIES_PATHWAY	0.0963491	NORMAL
HALLMARK_MYC_TARGETS_V1	0.152857	NORMAL
HALLMARK_COAGULATION	0.156384	NORMAL
HALLMARK_PI3K_AKT_MTOR_SIGNALING	0.16736	NORMAL
HALLMARK_PROTEIN_SECRETION	0.175269	NORMAL
HALLMARK_APICAL_JUNCTION	0.176538	NORMAL
HALLMARK_BILE_ACID_METABOLISM	0.191732	NORMAL
HALLMARK_GLYCOLYSIS	0.192635	NORMAL
HALLMARK_PEROXISOME	0.228338	NORMAL
#GSEA analysis of JAK2V617F homozygous mutant cells (JAK2-HOM) compared to WT cells from patient samples (Wt patient) using HALLMARK and STAT5A-target genesets.
#Significantly enriched pathways using a FDR q-value cut-off < 0.25.
Pathway	FDR q-value	Enriched in
HALLMARK_TNFA_SIGNALING_VIA_NFKB	0	JAK2HOM
HALLMARK_INFLAMMATORY_RESPONSE	0	JAK2HOM
HALLMARK_IL2_STAT5_SIGNALING	0	JAK2HOM
HALLMARK_IL6_JAK_STAT3_SIGNALING	0	JAK2HOM
HALLMARK_INTERFERON_GAMMA_RESPONSE	0.000222222	JAK2HOM
HALLMARK_APOPTOSIS	0.000288889	JAK2HOM
HALLMARK_KRAS_SIGNALING_UP	0.000330159	JAK2HOM
HALLMARK_EPITHELIAL_MESENCHYMAL_TRANSITION	0.000385185	JAK2HOM
HALLMARK_TGF_BETA_SIGNALING	0.00318453	JAK2HOM
HALLMARK_COMPLEMENT	0.00679001	JAK2HOM
HALLMARK_INTERFERON_ALPHA_RESPONSE	0.00721939	JAK2HOM
HALLMARK_APICAL_SURFACE	0.00751599	JAK2HOM
HALLMARK_WNT_BETA_CATENIN_SIGNALING	0.0211341	JAK2HOM
HALLMARK_ALLOGRAFT_REJECTION	0.0567329	JAK2HOM
HALLMARK_UV_RESPONSE_DN	0.0596639	JAK2HOM
HALLMARK_KRAS_SIGNALING_DN	0.0597346	JAK2HOM
HALLMARK_MYOGENESIS	0.0796278	JAK2HOM
HALLMARK_ESTROGEN_RESPONSE_EARLY	0.0841474	JAK2HOM
HALLMARK_P53_PATHWAY	0.0927711	JAK2HOM
HALLMARK_ANDROGEN_RESPONSE	0.0934996	JAK2HOM
HALLMARK_ESTROGEN_RESPONSE_LATE	0.122733	JAK2HOM
HALLMARK_APICAL_JUNCTION	0.128796	JAK2HOM
HALLMARK_UV_RESPONSE_UP	0.140676	JAK2HOM
HALLMARK_HEDGEHOG_SIGNALING	0.160987	JAK2HOM
HALLMARK_HYPOXIA	0.16542	JAK2HOM
HALLMARK_ANGIOGENESIS	0.166179	JAK2HOM
HALLMARK_CHOLESTEROL_HOMEOSTASIS	0.184732	JAK2HOM
SCHURINGA_STAT5A_TARGETS_UP	0.109474	JAK2HOM
HALLMARK_MYC_TARGETS_V1	0	WT patient
HALLMARK_OXIDATIVE_PHOSPHORYLATION	0	WT patient
HALLMARK_MYC_TARGETS_V2	0.000463599	WT patient
HALLMARK_ADIPOGENESIS	0.0130984	WT patient
HALLMARK_UNFOLDED_PROTEIN_RESPONSE	0.0205733	WT patient
HALLMARK_FATTY_ACID_METABOLISM	0.0227285	WT patient
HALLMARK_DNA_REPAIR	0.0206976	WT patient
HALLMARK_E2F_TARGETS	0.027303	WT patient
HALLMARK_REACTIVE_OXIGEN_SPECIES_PATHWAY	0.0395481	WT patient
HALLMARK_GLYCOLYSIS	0.108613	WT patient
HALLMARK_PROTEIN_SECRETION	0.128745	WT patient
HALLMARK_MTORC1_SIGNALING	0.160778	WT patient

## Sheet: TableS5d
TableS5d. GSEA analysis of JAK2 homozygous mutant cells compared to WT cells from the same patient for patients IF0155 and IF0157 using HALLMARK genesets (related to Figure 5i).
#Significantly enriched pathways using a FDR q-value cut-off < 0.25.
Patient ID	Patient IF0155		Patient IF0157
Pathway	FDR q-value	Enriched in	FDR q-value	Enriched in
WNT_BETA_CATENIN_SIGNALING	0.213863	JAK2HOM
APOPTOSIS			0.225322	JAK2HOM
MYC_TARGETS_V1	0.178047	JAK2HOM	0.0367943	JAK2HOM
IL2_STAT5_SIGNALING			0.0475689	JAK2HOM
INTERFERON_ALPHA_RESPONSE			0.0884133	JAK2HOM
INTERFERON_GAMMA_RESPONSE			0.168844	JAK2HOM
G2M_CHECKPOINT	0.182459	JAK2HOM	0.168285	JAK2HOM
P53_PATHWAY	0.15597	JAK2HOM
DNA_REPAIR	0.170675	JAK2HOM	0.0222337	JAK2HOM
E2F_TARGETS	0.107305	JAK2HOM	0.0285963	JAK2HOM
REACTIVE_OXIGEN_SPECIES_PATHWAY			0.00344064	JAK2HOM
HEME_METABOLISM	0.0780406	JAK2HOM	0.0265605	JAK2HOM
OXIDATIVE_PHOSPHORYLATION	0.111562	JAK2HOM	0.00311094	JAK2HOM
FATTY_ACID_METABOLISM	0.11179	JAK2HOM	0.0595696	JAK2HOM
ALLOGRAFT_REJECTION	0.112963	JAK2HOM	0.184161	JAK2HOM
HYPOXIA	0.161388	JAK2HOM
PEROXISOME	0.184833	JAK2HOM	0.0260475	JAK2HOM
MITOTIC_SPINDLE	0.192816	JAK2HOM
XENOBIOTIC_METABOLISM	0.199499	JAK2HOM	0.0568213	JAK2HOM
APICAL_JUNCTION	0.215359	JAK2HOM
HALLMARK_COMPLEMENT			0.0239786	JAK2HOM
HALLMARK_ADIPOGENESIS			0.054364	JAK2HOM
HALLMARK_MTORC1_SIGNALING			0.0605964	JAK2HOM
HALLMARK_PI3K_AKT_MTOR_SIGNALING			0.0685482	JAK2HOM
HALLMARK_UV_RESPONSE_DN			0.186994	JAK2HOM

## Sheet: TableS5e
TableS5e. Differentially expressed genes between JAK2 mutant cells (heterozygous and homozygous; JAK2-HET and JAK2-HOM) compared to WT cells from patient samples (WT patient) using an adjusted p-value cut-off <0.1 and log2(fold change)>0.5; identified using a combination of non-parametric Wilcoxon test and Fisher's exact test. Related to Figure 5j-k.
gene	mean-JAK2+	mean-WTpatient	log2fc (JAK2/WTpatient)	nCell (JAK2)	nCellB (WT patient)	expressing cells (JAK2)	expressing cells (WT patient)	expFraction (JAK2)	expFraction (WT patient)	chisq.test.pvalue	fisher.test.pvalue	wilcoxon p.value	combined p-value	adjusted p-value
CLEC7A	0.999955	0.0308596	-0.969095	461	308	113	3	0.245119	0.00974026	1.01211e-18	5.14006e-24	5.26322e-19	2.61641e-40	3.08371e-36
B4GALT1	1.57666	0.402936	-1.17372	461	308	205	42	0.444685	0.136364	5.91526e-19	1.81647e-20	1.42359e-19	2.32345e-37	1.36921e-33
PAQR7	1.10622	0.25751	-0.848708	461	308	175	33	0.37961	0.107143	1.5596e-16	4.30788e-18	4.87949e-17	1.65104e-32	6.48637e-29
GAS2	0.717462	0.0181296	-0.699333	461	308	98	4	0.212581	0.012987	3.082e-15	3.62167e-19	9.35433e-16	2.6448e-32	7.79291e-29
MEG3	1.88159	0.593176	-1.28842	461	308	197	52	0.427332	0.168831	1.10195e-13	2.2757e-14	2.84024e-15	4.26005e-27	8.63558e-24
TTTY15	0.883837	0.104159	-0.779679	461	308	100	8	0.21692	0.025974	1.81468e-13	6.63327e-16	1.04347e-13	4.55721e-27	8.63558e-24
GIGYF1	1.44385	0.542634	-0.901212	461	308	236	74	0.511931	0.24026	9.28818e-14	2.49453e-14	3.12849e-15	5.12889e-27	8.63558e-24
TNFAIP2	1.3441	0.341329	-1.00277	461	308	146	26	0.316703	0.0844156	7.08142e-14	2.47905e-15	4.85281e-14	7.85432e-27	1.15714e-23
IL8	1.93311	0.501534	-1.43158	461	308	150	31	0.32538	0.100649	1.14838e-12	1.25002e-13	2.84972e-13	2.12297e-24	2.78015e-21
RXFP1	0.571349	0.0347438	-0.536605	461	308	73	3	0.158351	0.00974026	3.0685e-11	3.87574e-14	1.50513e-11	3.31348e-23	3.90527e-20
DHRS3	1.48031	0.343286	-1.13703	461	308	142	31	0.308026	0.100649	2.73256e-11	3.10947e-12	2.37354e-12	4.00487e-22	4.29104e-19
TNFSF10	2.18811	0.856633	-1.33148	461	308	194	57	0.420824	0.185065	1.44165e-11	3.54845e-12	4.35709e-12	8.27526e-22	8.12769e-19
DDX3Y	0.713381	0.0880955	-0.625285	461	308	84	8	0.182213	0.025974	1.29045e-10	1.68921e-12	5.95906e-11	5.19918e-21	4.71366e-18
SDC4	0.643961	0.110206	-0.533755	461	308	81	8	0.175705	0.025974	4.24099e-10	9.6203e-12	2.80703e-10	1.30596e-19	1.09943e-16
TRA2A	3.17582	1.92974	-1.24608	461	308	349	171	0.75705	0.555195	7.33309e-09	7.65069e-09	3.33082e-12	1.17518e-18	9.2338e-16
HNRNPH1	5.69287	3.78887	-1.904	461	308	412	269	0.893709	0.873377	0.451865	0.418943	1.96109e-19	3.69266e-18	2.72011e-15
IFITM1	3.99299	2.41835	-1.57464	461	308	359	191	0.778742	0.62013	2.67917e-06	2.17028e-06	5.44131e-14	5.26487e-18	3.6501e-15
PIM1	0.811687	0.196242	-0.615445	461	308	112	23	0.24295	0.0746753	3.34743e-09	5.60375e-10	8.62559e-10	2.08682e-17	1.3664e-14
ASXL1	0.887617	0.306118	-0.581499	461	308	129	30	0.279826	0.0974026	1.64035e-09	3.6636e-10	1.41351e-09	2.23219e-17	1.38467e-14
LOC646278	1.09057	0.335861	-0.754704	461	308	154	45	0.334056	0.146104	9.06333e-09	3.03187e-09	4.80798e-10	6.13256e-17	3.61392e-14
MLLT3	3.87393	2.582	-1.29192	461	308	356	176	0.772234	0.571429	5.55616e-09	4.93638e-09	5.64393e-10	1.15404e-16	6.4769e-14
SLC40A1	0.431905	1.06792	0.636012	461	308	65	99	0.140998	0.321429	3.73186e-09	3.62236e-09	1.55485e-09	2.29333e-16	1.2286e-13
GRASP	0.712855	0.176261	-0.536594	461	308	101	20	0.219089	0.0649351	1.59023e-08	2.43544e-09	5.27496e-09	5.12504e-16	2.62625e-13
ANXA2	1.07378	0.325973	-0.747808	461	308	113	26	0.245119	0.0844156	2.41899e-08	5.83634e-09	6.20519e-09	1.40723e-15	6.91067e-13
JAK3	2.56509	1.21551	-1.34959	461	308	264	122	0.572668	0.396104	2.30307e-06	1.67964e-06	3.79062e-11	2.43806e-15	1.1494e-12
CNBP	4.10703	5.46761	1.36058	461	308	332	268	0.720174	0.87013	1.35217e-06	5.58529e-07	2.35545e-10	4.94227e-15	2.24037e-12
MLLT4	1.41319	0.526596	-0.886589	461	308	134	37	0.290672	0.12013	4.1509e-08	1.15667e-08	1.25889e-08	5.45543e-15	2.30094e-12
WTAP	3.24737	1.96536	-1.28201	461	308	324	162	0.70282	0.525974	9.27199e-07	9.51972e-07	1.53273e-10	5.46635e-15	2.30094e-12
RALA	1.09477	0.32505	-0.76972	461	308	121	31	0.262473	0.100649	5.66016e-08	2.00237e-08	9.86835e-09	7.3429e-15	2.98425e-12
APOL2	1.4684	0.479517	-0.988885	461	308	161	54	0.349241	0.175325	2.17535e-07	1.28323e-07	4.02247e-09	1.86857e-14	7.34097e-12
TOR1AIP2	2.34042	1.18201	-1.15841	461	308	266	122	0.577007	0.396104	1.27959e-06	1.11135e-06	5.58176e-10	2.23418e-14	8.49423e-12
CTNNB1	1.85787	1.05202	-0.805845	461	308	256	110	0.555315	0.357143	1.04817e-07	7.04353e-08	9.83585e-09	2.48752e-14	8.91268e-12
TWSG1	1.12689	0.450011	-0.67688	461	308	146	44	0.316703	0.142857	6.98285e-08	2.40715e-08	2.88754e-08	2.49549e-14	8.91268e-12
CD69	4.30699	2.96819	-1.3388	461	308	352	178	0.763557	0.577922	7.84313e-08	8.46302e-08	8.59233e-09	2.60744e-14	9.03862e-12
CD74	9.00345	8.02446	-0.978993	461	308	458	303	0.993492	0.983766	0.347274	0.277871	4.00539e-15	3.94348e-14	1.32794e-11
MAP3K8	2.02277	1.10515	-0.917618	461	308	196	71	0.425163	0.230519	4.29726e-08	2.27444e-08	5.28856e-08	4.25257e-14	1.39224e-11
ID2	3.34119	2.10797	-1.23322	461	308	266	115	0.577007	0.373377	4.7461e-08	3.17826e-08	6.0566e-08	6.71496e-14	2.13899e-11
TLE3	1.76121	0.805579	-0.95563	461	308	216	88	0.468547	0.285714	5.55483e-07	4.18042e-07	6.75576e-09	9.74363e-14	3.02206e-11
CDC42	3.62125	2.51445	-1.1068	461	308	355	184	0.770065	0.597403	4.56224e-07	3.81271e-07	9.44747e-09	1.23396e-13	3.7291e-11
NINJ1	1.65452	0.762583	-0.891932	461	308	159	52	0.344902	0.168831	1.29581e-07	6.77637e-08	5.52551e-08	1.28124e-13	3.77518e-11
TNIP1	1.17754	0.491789	-0.685755	461	308	153	50	0.331887	0.162338	2.70037e-07	1.22348e-07	8.18284e-08	3.32735e-13	9.5649e-11
PRR13	3.67399	4.78732	1.11333	461	308	311	259	0.67462	0.840909	3.86994e-07	1.65372e-07	8.25276e-08	4.49354e-13	1.26097e-10
WASH2P	1.20715	0.57858	-0.628572	461	308	186	69	0.403471	0.224026	3.37677e-07	2.18459e-07	7.43358e-08	5.31859e-13	1.42466e-10
APOL3	0.944135	0.358299	-0.585837	461	308	113	30	0.245119	0.0974026	4.0969e-07	1.45296e-07	2.44677e-07	1.13648e-12	2.91185e-10
B3GNT7	0.667402	0.0801986	-0.587204	461	308	73	13	0.158351	0.0422078	1.00432e-06	1.68235e-07	2.20826e-07	1.18599e-12	2.97407e-10
CAPZA1	4.4696	2.93238	-1.53722	461	308	379	236	0.822126	0.766234	0.0709476	0.0658312	7.1881e-13	1.49919e-12	3.53389e-10
SERPINB9	2.55224	1.38251	-1.16974	461	308	264	123	0.572668	0.399351	3.54089e-06	3.34159e-06	1.46764e-08	1.55201e-12	3.58666e-10
LDLR	1.56264	0.729689	-0.832953	461	308	168	60	0.364425	0.194805	6.83328e-07	3.48901e-07	1.45908e-07	1.60912e-12	3.64713e-10
MED12L	1.3575	1.92855	0.571052	461	308	169	176	0.366594	0.571429	3.3461e-08	2.60382e-08	2.49574e-06	2.03822e-12	4.53254e-10
RNASET2	1.69275	0.72552	-0.967228	461	308	148	51	0.321041	0.165584	2.14588e-06	1.0145e-06	1.31423e-07	4.08597e-12	8.80866e-10
CALR	1.56965	0.8418	-0.727853	461	308	253	116	0.548807	0.376623	4.03656e-06	3.30825e-06	4.0553e-08	4.11061e-12	8.80866e-10
JAK2	4.22318	2.95703	-1.26615	461	308	379	207	0.822126	0.672078	2.58276e-06	2.67133e-06	5.25595e-08	4.29555e-12	9.04059e-10
EAF1	1.70167	0.677769	-1.02391	461	308	171	65	0.370933	0.211039	3.63755e-06	2.29999e-06	6.40739e-08	4.50152e-12	9.30788e-10
RQCD1	3.36372	1.98564	-1.37808	461	308	327	183	0.709328	0.594156	0.00122304	0.00106897	1.76547e-10	5.71804e-12	1.14225e-09
EGR1	1.67138	0.947851	-0.723528	461	308	205	82	0.444685	0.266234	7.91431e-07	4.82315e-07	4.58347e-07	6.66305e-12	1.30885e-09
RPS4Y1	0.57343	0.0692198	-0.50421	461	308	53	6	0.114967	0.0194805	2.17139e-06	2.6131e-07	9.50997e-07	7.46095e-12	1.44155e-09
RPL15	6.00461	6.87569	0.871079	461	308	429	301	0.930586	0.977273	0.00645772	0.00388119	8.4862e-11	9.79585e-12	1.86216e-09
NFKBIZ	2.22302	1.2686	-0.954418	461	308	253	119	0.548807	0.386364	1.40336e-05	1.00076e-05	5.24666e-08	1.53715e-11	2.83075e-09
MRPL16	1.62619	2.65524	1.02904	461	308	165	161	0.357918	0.522727	8.30218e-06	7.53053e-06	2.1002e-07	4.45567e-11	7.95674e-09
SELL	1.61745	2.55469	0.937245	461	308	157	157	0.340564	0.50974	4.18381e-06	3.35684e-06	5.56916e-07	5.23554e-11	9.20987e-09
MTRNR2L8	3.65503	2.8331	-0.821925	461	308	425	275	0.921909	0.892857	0.210371	0.197673	1.19088e-11	6.53838e-11	1.11683e-08
ARHGDIB	6.24722	7.45649	1.20927	461	308	412	300	0.893709	0.974026	5.68499e-05	1.62641e-05	1.86594e-07	8.35196e-11	1.40623e-08
VWF	0.879238	0.293246	-0.585992	461	308	97	26	0.210412	0.0844156	4.87067e-06	1.88777e-06	1.85159e-06	9.5702e-11	1.58865e-08
S100A4	2.1066	3.07708	0.970484	461	308	187	180	0.40564	0.584416	1.669e-06	1.5706e-06	2.27944e-06	9.79354e-11	1.60315e-08
FTH1P3	2.73163	3.39009	0.658465	461	308	379	283	0.822126	0.918831	0.000223824	0.000118141	6.39866e-08	2.01143e-10	3.08259e-08
LOC284454	3.01167	1.80655	-1.20512	461	308	294	154	0.637744	0.5	0.000198519	0.000186257	4.06379e-08	2.01391e-10	3.08259e-08
CENPV	0.452245	1.12466	0.672416	461	308	52	73	0.112798	0.237013	7.64172e-06	6.37898e-06	1.25827e-06	2.13089e-10	3.21982e-08
EIF5A	3.05409	2.24977	-0.804326	461	308	357	195	0.774403	0.633117	2.86496e-05	2.8518e-05	4.46741e-07	3.32343e-10	4.89624e-08
ADAM17	1.23456	0.547476	-0.687082	461	308	177	72	0.383948	0.233766	1.84765e-05	1.42763e-05	9.80812e-07	3.63946e-10	5.29564e-08
CAT	1.84373	2.65956	0.815827	461	308	201	186	0.436009	0.603896	7.15297e-06	5.06117e-06	2.85229e-06	3.74776e-10	5.38671e-08
YWHAE	3.07065	2.18947	-0.881183	461	308	359	204	0.778742	0.662338	0.000485615	0.000467739	3.68787e-08	4.4475e-10	6.24026e-08
PPT1	1.71605	2.54388	0.827829	461	308	174	168	0.37744	0.545455	6.18008e-06	5.94122e-06	2.97133e-06	4.54751e-10	6.30553e-08
CRHBP	1.06846	1.87492	0.806452	461	308	117	125	0.253796	0.405844	1.24413e-05	1.22608e-05	1.70454e-06	5.34832e-10	7.24543e-08
AXL	1.54947	0.584399	-0.96507	461	308	139	51	0.301518	0.165584	2.70208e-05	1.82187e-05	1.183e-06	5.509e-10	7.3783e-08
MRFAP1	2.4858	1.4461	-1.0397	461	308	241	116	0.522777	0.376623	9.29324e-05	6.83936e-05	3.19214e-07	5.57761e-10	7.38626e-08
LUC7L3	3.59382	4.60096	1.00713	461	308	310	252	0.672451	0.818182	1.17769e-05	6.95135e-06	3.8558e-06	6.79256e-10	8.79748e-08
FAM101B	2.9009	1.89931	-1.00159	461	308	276	136	0.598698	0.441558	2.57994e-05	2.50133e-05	1.30432e-06	8.20395e-10	1.051e-07
HMGN2	3.16186	4.0076	0.845737	461	308	326	263	0.707158	0.853896	3.79718e-06	2.31606e-06	1.56199e-05	9.05958e-10	1.14813e-07
IRF1	3.68228	2.62666	-1.05562	461	308	340	191	0.737527	0.62013	0.000748594	0.000621676	9.00073e-08	1.37686e-09	1.63916e-07
ARPC5	1.27953	1.89639	0.616856	461	308	126	135	0.273319	0.438312	3.20707e-06	2.91252e-06	2.14683e-05	1.53162e-09	1.80517e-07
SOD1	2.34059	3.34346	1.00287	461	308	220	195	0.477223	0.633117	2.96424e-05	2.48894e-05	2.65047e-06	1.6124e-09	1.88156e-07
MAN2A2	0.746546	1.34885	0.602302	461	308	94	107	0.203905	0.347403	1.33673e-05	1.23561e-05	6.23319e-06	1.87053e-09	2.16138e-07
SAT1	5.42164	4.2627	-1.15894	461	308	402	249	0.872017	0.808442	0.0217445	0.0188199	4.6658e-09	2.12112e-09	2.4038e-07
THRAP3	2.35588	1.48595	-0.869937	461	308	270	135	0.585683	0.438312	8.24918e-05	6.80382e-05	1.41238e-06	2.31261e-09	2.59585e-07
KLF6	6.11171	5.0085	-1.10321	461	308	416	256	0.902386	0.831169	0.00504829	0.00397635	2.9444e-08	2.79448e-09	3.10702e-07
AKAP13	2.18061	1.3202	-0.860414	461	308	206	91	0.446855	0.295455	3.32757e-05	2.29367e-05	5.33346e-06	2.91447e-09	3.18055e-07
RPS4X	5.15488	6.10484	0.94996	461	308	384	282	0.832972	0.915584	0.00143308	0.00110762	1.23605e-07	3.2463e-09	3.47827e-07
SET	4.73872	3.92068	-0.818038	461	308	430	272	0.932755	0.883117	0.0237485	0.018905	8.13332e-09	3.62807e-09	3.85229e-07
SRSF8	0.599953	1.23779	0.63784	461	308	76	91	0.164859	0.295455	2.50173e-05	2.478e-05	6.37083e-06	3.72086e-09	3.91554e-07
PCDH9	1.10658	1.78257	0.675987	461	308	120	127	0.260304	0.412338	1.38953e-05	1.37034e-05	1.21283e-05	3.90865e-09	4.07675e-07
ISG20	0.748682	0.243632	-0.505049	461	308	67	15	0.145336	0.0487013	3.54684e-05	1.33162e-05	1.83503e-05	5.65252e-09	5.7931e-07
CACNB2	0.727464	0.226027	-0.501438	461	308	96	29	0.208243	0.0941558	4.09607e-05	2.39404e-05	1.17549e-05	6.4701e-09	6.57384e-07
PIM2	0.945443	0.439805	-0.505637	461	308	127	45	0.275488	0.146104	3.61526e-05	2.08668e-05	1.46176e-05	6.98828e-09	6.97999e-07
HLA-DQA1	1.25291	0.585158	-0.667756	461	308	128	46	0.277657	0.149351	4.52534e-05	3.2521e-05	1.01273e-05	7.52031e-09	7.37652e-07
ELMSAN1	4.95045	3.5087	-1.44176	461	308	373	234	0.809111	0.75974	0.119968	0.104912	3.14763e-09	7.53942e-09	7.37652e-07
MEST	1.06865	1.86869	0.800044	461	308	129	128	0.279826	0.415584	0.000126756	0.000127237	2.76727e-06	8.01629e-09	7.6813e-07
BEX1	1.72647	2.48968	0.763211	461	308	193	177	0.418655	0.574675	3.05339e-05	2.6144e-05	1.58106e-05	9.34453e-09	8.88183e-07
HLA-DPB1	3.85276	2.86668	-0.986083	461	308	318	172	0.689805	0.558442	0.000276972	0.00023696	2.17339e-06	1.15294e-08	1.06996e-06
EIF4A2	1.34167	2.06349	0.721824	461	308	177	162	0.383948	0.525974	0.000137311	0.00011497	5.28279e-06	1.34967e-08	1.23312e-06
R3HDM2	1.2973	0.6064	-0.690903	461	308	172	74	0.373102	0.24026	0.000149998	0.000108411	5.74192e-06	1.38175e-08	1.25272e-06
ZNF286A	1.1829	0.475906	-0.706992	461	308	140	55	0.303688	0.178571	0.000131734	9.47355e-05	8.31181e-06	1.72936e-08	1.5325e-06
CXCL2	1.20404	0.577754	-0.626288	461	308	107	35	0.232104	0.113636	5.03794e-05	2.72668e-05	3.28655e-05	1.95653e-08	1.69276e-06
HLA-DRB5	3.61835	2.58358	-1.03477	461	308	350	213	0.759219	0.691558	0.046266	0.0459711	1.96097e-08	1.96766e-08	1.69276e-06
RTN3	0.838923	1.4046	0.565675	461	308	110	116	0.238612	0.376623	5.43846e-05	5.11453e-05	2.07036e-05	2.2942e-08	1.93139e-06
CALM2	3.71704	4.84511	1.12807	461	308	298	233	0.646421	0.756494	0.00160037	0.0014248	7.59094e-07	2.34102e-08	1.95683e-06
HNRPDL	2.25555	3.11598	0.860434	461	308	230	194	0.498915	0.62987	0.00045862	0.000380178	4.43072e-06	3.57136e-08	2.9029e-06
PNN	2.79935	3.70036	0.901009	461	308	261	218	0.566161	0.707792	9.82309e-05	7.67804e-05	2.22746e-05	3.62345e-08	2.92506e-06
SOD2	2.77093	1.89112	-0.879807	461	308	240	117	0.520607	0.37987	0.000169387	0.000126261	1.38035e-05	3.6892e-08	2.95788e-06
UROD	2.23679	3.00305	0.766267	461	308	195	179	0.422993	0.581169	2.37221e-05	1.91166e-05	9.19868e-05	3.72072e-08	2.95811e-06
PER2	1.07811	0.468372	-0.609735	461	308	119	43	0.258134	0.13961	0.000113722	6.80547e-05	2.75252e-05	3.95167e-08	3.10496e-06
TUBA1B	3.34949	4.33259	0.983099	461	308	323	248	0.700651	0.805195	0.00155214	0.00134785	1.50852e-06	4.27259e-08	3.31294e-06
STAT1	1.3363	0.630865	-0.70544	461	308	146	59	0.316703	0.191558	0.000168185	0.000123479	1.67728e-05	4.34829e-08	3.3496e-06
GSTM3	0.737342	1.41013	0.672793	461	308	69	82	0.149675	0.266234	9.84304e-05	9.27012e-05	2.51899e-05	4.87463e-08	3.70661e-06
ENO1	4.79878	5.71618	0.9174	461	308	372	279	0.806941	0.905844	0.000287092	0.000151914	1.59354e-05	5.04476e-08	3.81138e-06
LOC100505876	0.654293	1.27423	0.619938	461	308	81	91	0.175705	0.295455	0.000135298	0.00013706	2.29106e-05	6.46205e-08	4.79004e-06
GNG11	0.710815	0.194507	-0.516308	461	308	65	16	0.140998	0.0519481	0.000132455	6.2119e-05	5.47035e-05	6.96618e-08	5.1294e-06
CD164	1.91558	2.6302	0.714622	461	308	212	186	0.45987	0.603896	0.00012159	9.48485e-05	3.60471e-05	7.0069e-08	5.1294e-06
CFL1	3.7141	4.53516	0.82106	461	308	339	267	0.735358	0.866883	1.84515e-05	9.42106e-06	0.000375494	7.23776e-08	5.20148e-06
FOXP1	2.15908	1.37344	-0.785645	461	308	254	129	0.550976	0.418831	0.000435363	0.000404286	9.46235e-06	7.79696e-08	5.53091e-06
BEX2	1.9951	2.78193	0.786837	461	308	198	177	0.429501	0.574675	0.000107544	9.3483e-05	4.11425e-05	7.83694e-08	5.53091e-06
RNF130	2.5826	3.49301	0.910409	461	308	236	199	0.511931	0.646104	0.000313381	0.000270246	1.69778e-05	9.26801e-08	6.46348e-06
HLA-DRA	5.60367	4.69736	-0.906312	461	308	391	233	0.848156	0.756494	0.00200046	0.00185125	3.07712e-06	1.13836e-07	7.81159e-06
MDK	2.61047	1.92108	-0.689396	461	308	277	142	0.600868	0.461039	0.000182892	0.000161274	3.53753e-05	1.13999e-07	7.81159e-06
MRPL21	1.23465	1.97068	0.736023	461	308	114	117	0.247289	0.37987	0.000118322	0.000112155	6.54165e-05	1.44757e-07	9.74919e-06
STAT2	1.05115	0.503243	-0.54791	461	308	134	53	0.290672	0.172078	0.00024196	0.000157199	4.914e-05	1.52015e-07	1.00756e-05
EIF3M	1.25007	1.89995	0.649877	461	308	137	132	0.29718	0.428571	0.000245903	0.000210326	3.67669e-05	1.52169e-07	1.00756e-05
GADD45B	1.9928	1.36369	-0.629115	461	308	197	87	0.427332	0.282468	6.26914e-05	5.12053e-05	0.000152739	1.53813e-07	1.01276e-05
ATP5O	3.24567	4.11329	0.867623	461	308	256	216	0.555315	0.701299	6.37038e-05	4.46898e-05	0.000176048	1.5468e-07	1.01281e-05
GLTP	1.6308	0.9263	-0.704503	461	308	183	82	0.396963	0.266234	0.000251782	0.000197534	4.60481e-05	1.77513e-07	1.1309e-05
PSMB4	3.92155	2.75786	-1.16369	461	308	347	213	0.752711	0.691558	0.0742403	0.0688224	1.82426e-07	2.4097e-07	1.50268e-05
RPL7	6.8373	7.4021	0.564802	461	308	454	306	0.984816	0.993506	0.4497	0.327953	4.04692e-08	2.53994e-07	1.56732e-05
C19orf60	1.48687	2.21161	0.724741	461	308	143	138	0.310195	0.448052	0.000136943	0.000129117	0.000105507	2.60351e-07	1.59817e-05
PSMD4	2.20668	3.07616	0.869478	461	308	198	175	0.429501	0.568182	0.00021824	0.000173679	7.98998e-05	2.64952e-07	1.61799e-05
FNIP1	3.35854	2.1179	-1.24065	461	308	301	182	0.652928	0.590909	0.0954117	0.0938589	1.62323e-07	2.89468e-07	1.74957e-05
WBP11	0.988101	1.49879	0.510688	461	308	134	131	0.290672	0.425325	0.000161552	0.000144759	0.000115004	3.14828e-07	1.88353e-05
UBC	5.5803	6.59947	1.01917	461	308	413	284	0.895879	0.922078	0.273184	0.256069	6.86788e-08	3.31614e-07	1.96402e-05
SLC37A1	1.0079	0.484741	-0.523164	461	308	128	50	0.277657	0.162338	0.000285614	0.000234512	7.63524e-05	3.37307e-07	1.97786e-05
SMIM3	0.830021	1.35371	0.523685	461	308	86	94	0.186551	0.305195	0.000198751	0.000178904	0.000126127	4.19858e-07	2.41368e-05
NOL7	1.84926	2.65294	0.803674	461	308	175	157	0.37961	0.50974	0.000472934	0.000470734	4.86824e-05	4.26049e-07	2.41414e-05
UBQLN1	1.10001	0.572745	-0.52727	461	308	136	55	0.295011	0.178571	0.000347889	0.000243168	0.000113752	5.09047e-07	2.84343e-05
EFHD2	1.25029	0.657008	-0.593283	461	308	131	52	0.284165	0.168831	0.000325908	0.00026992	0.000103318	5.12995e-07	2.85196e-05
ATRAID	2.27334	3.17077	0.89743	461	308	197	171	0.427332	0.555195	0.00066309	0.000538611	7.1941e-05	7.00032e-07	3.85541e-05
TUBA1A	4.00787	4.76529	0.757419	461	308	345	262	0.748373	0.850649	0.000907098	0.000600979	6.54358e-05	7.0988e-07	3.89146e-05
GNA15	1.67661	0.962786	-0.713822	461	308	181	84	0.392625	0.272727	0.000805989	0.000649304	6.12367e-05	7.17308e-07	3.91398e-05
PARP14	1.30497	0.690888	-0.61408	461	308	127	50	0.275488	0.162338	0.000363652	0.000236748	0.000175973	7.4964e-07	4.05287e-05
ATP5F1	1.83569	2.56964	0.73395	461	308	175	155	0.37961	0.503247	0.000900348	0.000812589	7.54604e-05	1.07964e-06	5.53247e-05
INSIG1	2.3558	1.63347	-0.722335	461	308	233	115	0.505423	0.373377	0.000414144	0.000380008	0.000191255	1.26731e-06	6.41052e-05
METTL5	0.755626	1.29454	0.538917	461	308	72	81	0.156182	0.262987	0.000395367	0.000321638	0.000234396	1.31184e-06	6.60742e-05
MARCH6	4.45526	3.52755	-0.927714	461	308	381	242	0.826464	0.785714	0.187488	0.160655	4.7223e-07	1.31963e-06	6.61611e-05
RPL23A	4.46156	5.08403	0.622474	461	308	417	299	0.904555	0.970779	0.000656715	0.000246351	0.000309237	1.32479e-06	6.61611e-05
SMU1	1.806	1.16254	-0.643456	461	308	226	113	0.490239	0.366883	0.000960078	0.000842982	9.17157e-05	1.34337e-06	6.68058e-05
DDX5	4.04451	4.82269	0.778181	461	308	360	267	0.780911	0.866883	0.00354694	0.00242925	3.53846e-05	1.48444e-06	7.28986e-05
PTTG1IP	2.06773	1.3975	-0.670233	461	308	215	105	0.466377	0.340909	0.000714001	0.000590279	0.000147026	1.49791e-06	7.32548e-05
DENND4A	1.2624	0.743308	-0.519089	461	308	163	72	0.353579	0.233766	0.000551728	0.000431451	0.000205125	1.52578e-06	7.43095e-05
ALDOA	3.41856	4.08831	0.669751	461	308	326	255	0.707158	0.827922	0.000189528	0.000116043	0.000766853	1.53368e-06	7.43868e-05
SAR1A	2.73732	1.79778	-0.939543	461	308	282	158	0.611714	0.512987	0.00836274	0.00742564	1.20958e-05	1.54717e-06	7.47334e-05
CHP1	3.53067	2.40154	-1.12913	461	308	320	200	0.694143	0.649351	0.221666	0.208517	4.53721e-07	1.62476e-06	7.81609e-05
PTBP2	2.38426	1.42825	-0.95601	461	308	238	127	0.516269	0.412338	0.00587935	0.00511324	1.88888e-05	1.65667e-06	7.93721e-05
NPM1	3.57127	4.23582	0.66455	461	308	332	262	0.720174	0.850649	3.45895e-05	2.29e-05	0.00431353	1.69213e-06	8.04172e-05
SDHB	1.07533	1.71244	0.63711	461	308	105	106	0.227766	0.344156	0.000536243	0.000516766	0.000204684	1.80471e-06	8.47422e-05
ATP5J	3.44179	4.26479	0.823005	461	308	286	228	0.62039	0.74026	0.000720664	0.000575459	0.000195905	1.9163e-06	8.92709e-05
MAPRE2	1.19713	1.84353	0.646401	461	308	155	139	0.336226	0.451299	0.00167823	0.00146654	8.06788e-05	2.00549e-06	9.19717e-05
GMFG	4.78813	5.52036	0.732224	461	308	355	272	0.770065	0.883117	0.000111456	6.33354e-05	0.00197935	2.11763e-06	9.63647e-05
TXNIP	1.71827	2.37229	0.654025	461	308	170	154	0.368764	0.5	0.00040469	0.000345189	0.000378202	2.19998e-06	9.78451e-05
EEF2	2.70712	2.13264	-0.574483	461	308	369	218	0.800434	0.707792	0.0040387	0.00328711	4.05915e-05	2.24557e-06	9.91245e-05
DDIT3	1.64772	2.37052	0.722792	461	308	164	148	0.355748	0.480519	0.000730596	0.00073225	0.000189857	2.334e-06	0.000101895
FOS	5.78809	6.72286	0.934776	461	308	413	285	0.895879	0.925325	0.209458	0.203497	6.85942e-07	2.34291e-06	0.000101895
CBX3	1.62202	2.25734	0.635326	461	308	195	168	0.422993	0.545455	0.00111584	0.000915586	0.000154411	2.37114e-06	0.000102743
MPL	2.61324	1.60088	-1.01236	461	308	260	147	0.563991	0.477273	0.0221941	0.0185637	8.11202e-06	2.51615e-06	0.000108628
C16orf54	1.7019	0.915223	-0.786677	461	308	200	100	0.433839	0.324675	0.00302091	0.00254378	6.32199e-05	2.67648e-06	0.000113881
IFITM2	3.6271	2.94577	-0.68134	461	308	341	194	0.739696	0.62987	0.00155886	0.00136928	0.000124952	2.83693e-06	0.000120274
NUDC	1.9169	2.66486	0.747959	461	308	184	160	0.399132	0.519481	0.00130478	0.00112598	0.000160687	2.98991e-06	0.000125406
STON2	2.16314	1.39684	-0.7663	461	308	236	124	0.511931	0.402597	0.00368906	0.00318048	5.95998e-05	3.12361e-06	0.000130088
PSMC2	1.47126	2.06882	0.597562	461	308	145	135	0.314534	0.438312	0.000628639	0.000570513	0.000347749	3.26024e-06	0.000134825
GNB2L1	5.25375	5.94274	0.688986	461	308	389	284	0.843818	0.922078	0.00189677	0.00119466	0.000170757	3.3466e-06	0.00013601
TMEM230	1.31298	2.02119	0.708214	461	308	139	127	0.301518	0.412338	0.0020123	0.00194451	0.000116849	3.703e-06	0.000148954
ATP5A1	2.80562	3.49559	0.689965	461	308	249	205	0.54013	0.665584	0.000694669	0.000572728	0.000454869	4.2101e-06	0.000165954
PRPS2	1.30106	0.641293	-0.659763	461	308	148	67	0.321041	0.217532	0.00227353	0.00181738	0.000147374	4.32094e-06	0.000169088
FTH1	8.43474	9.10916	0.67442	461	308	457	306	0.991323	0.993506	1	1	2.68608e-07	4.33266e-06	0.000169088
NME1	1.35632	1.96428	0.607952	461	308	131	126	0.284165	0.409091	0.00043049	0.000435518	0.00062465	4.38465e-06	0.000170216
CD63	3.255	4.04471	0.789713	461	308	269	218	0.583514	0.707792	0.000608292	0.000448426	0.000607523	4.39044e-06	0.000170216
ATP5B	2.96025	3.64968	0.68943	461	308	270	220	0.585683	0.714286	0.000373812	0.000314721	0.000907274	4.58829e-06	0.000177303
TMCO3	0.686939	1.27838	0.591445	461	308	81	85	0.175705	0.275974	0.00127209	0.00124031	0.000263558	5.20862e-06	0.000200617
FCER1A	0.992117	1.83741	0.84529	461	308	89	90	0.193059	0.292208	0.0019288	0.00169831	0.000209527	5.63967e-06	0.000215809
RAN	1.87067	2.53869	0.668024	461	308	172	153	0.373102	0.496753	0.000878228	0.00079326	0.000534306	6.64328e-06	0.000247778
HSP90AB1	3.76314	4.52277	0.759622	461	308	337	256	0.73102	0.831169	0.00162308	0.00117973	0.000377736	6.96236e-06	0.000258045
VMP1	2.07551	1.44933	-0.626181	461	308	236	121	0.511931	0.392857	0.00152167	0.00118806	0.000408587	7.54266e-06	0.00027608
U2SURP	2.50885	3.1188	0.609948	461	308	236	197	0.511931	0.63961	0.000617894	0.00048991	0.00106192	8.04765e-06	0.00029095
HIF1A	2.31706	1.40006	-0.917001	461	308	281	166	0.609544	0.538961	0.0615565	0.0529696	1.01873e-05	8.32762e-06	0.000299236
BCL11A	2.56469	1.90615	-0.65854	461	308	312	177	0.67679	0.574675	0.00499782	0.00463334	0.000119103	8.50393e-06	0.000303719
DNAJC8	1.678	2.20103	0.523033	461	308	158	145	0.342733	0.470779	0.000491327	0.000403023	0.00164044	1.00686e-05	0.000355296
RPL3	7.09155	7.64382	0.552267	461	308	442	306	0.958785	0.993506	0.00760635	0.00282954	0.000241926	1.04012e-05	0.000364848
HLA-DMA	3.89659	3.19793	-0.698654	461	308	337	192	0.73102	0.623377	0.00208856	0.00192954	0.000397113	1.15563e-05	0.000399422
IFITM3	4.11294	3.46331	-0.649631	461	308	376	219	0.815618	0.711039	0.000938571	0.000817455	0.000974853	1.19874e-05	0.000413109
ACTB	3.26029	3.81839	0.558095	461	308	383	278	0.830803	0.902597	0.00689415	0.00571166	0.000155649	1.32758e-05	0.000452222
ITCH	1.18164	0.646496	-0.535139	461	308	150	69	0.32538	0.224026	0.00297753	0.00252117	0.000387693	1.45036e-05	0.000485623
PNISR	3.33897	3.94543	0.606469	461	308	296	238	0.642082	0.772727	0.000160773	0.000121684	0.00842827	1.51687e-05	0.0005036
ARPC3	2.10077	2.76633	0.665563	461	308	192	165	0.416486	0.535714	0.0014997	0.00149142	0.000788152	1.72251e-05	0.000562368
TRAPPC5	1.36485	1.8896	0.524753	461	308	133	125	0.288503	0.405844	0.000970411	0.000808223	0.00148067	1.7515e-05	0.000568683
ATP6AP2	1.07544	1.61329	0.537852	461	308	115	110	0.249458	0.357143	0.00171619	0.00158458	0.000845755	1.94629e-05	0.000624443
STMN1	3.59588	4.36923	0.773347	461	308	273	219	0.592191	0.711039	0.00101127	0.0007534	0.0017822	1.94973e-05	0.000624443
LINC00152	2.00414	1.48681	-0.517326	461	308	246	129	0.533623	0.418831	0.00231169	0.00198677	0.000750086	2.14843e-05	0.000680681
RBBP7	1.36958	2.01962	0.650043	461	308	146	130	0.316703	0.422078	0.00363375	0.00351905	0.000479594	2.4121e-05	0.000760135
EIF2S3	5.47918	4.70213	-0.77705	461	308	420	279	0.911063	0.905844	0.905587	0.799564	2.1829e-06	2.48864e-05	0.000780082
SPINK2	3.38193	4.31148	0.929546	461	308	263	202	0.570499	0.655844	0.0216367	0.0196332	9.24502e-05	2.58094e-05	0.000802612
HMGB1	5.12528	5.72915	0.60386	461	308	413	287	0.895879	0.931818	0.114098	0.0949968	1.95335e-05	2.63448e-05	0.000814959
BLVRA	1.15038	1.80027	0.649894	461	308	124	114	0.26898	0.37013	0.00380913	0.00324139	0.000617044	2.82458e-05	0.000869203
BTF3	3.96463	4.66917	0.704543	461	308	345	247	0.748373	0.801948	0.100587	0.0966083	2.09785e-05	2.85949e-05	0.000877656
RPS12	3.77775	4.45729	0.679544	461	308	347	260	0.752711	0.844156	0.00310734	0.00217497	0.000937051	2.87437e-05	0.000879931
CSDE1	2.3472	2.85452	0.507322	461	308	269	217	0.583514	0.704545	0.000856478	0.000772377	0.0028646	3.1023e-05	0.000940601
BNIP2	1.03824	1.53917	0.500935	461	308	112	107	0.24295	0.347403	0.00218874	0.00193226	0.00119337	3.22365e-05	0.000969235
NFKBIA	6.89908	6.22747	-0.671614	461	308	429	275	0.930586	0.892857	0.0871399	0.084765	3.00873e-05	3.5397e-05	0.00105351
LDHB	4.51539	5.2542	0.738817	461	308	341	256	0.739696	0.831169	0.00379734	0.00271217	0.0010107	3.78478e-05	0.00112079
RPLP1	5.47382	6.12363	0.649814	461	308	418	284	0.906725	0.922078	0.542339	0.515152	5.47377e-06	3.88539e-05	0.00114483
SRSF5	2.51583	3.15498	0.639147	461	308	284	220	0.616052	0.714286	0.00630832	0.00531269	0.000551367	4.025e-05	0.00117714
NCL	1.88881	2.45448	0.565673	461	308	195	166	0.422993	0.538961	0.00204404	0.00193668	0.00152537	4.05674e-05	0.00118348
ARPC1B	2.32587	2.85098	0.525112	461	308	241	199	0.522777	0.646104	0.000924011	0.000807893	0.00385343	4.25877e-05	0.00123935
SYPL1	1.0917	1.69368	0.60198	461	308	124	113	0.26898	0.366883	0.0050885	0.00417835	0.000832109	4.71786e-05	0.00135044
SKP1	4.31678	5.07835	0.761568	461	308	345	250	0.748373	0.811688	0.0490392	0.0431649	8.29676e-05	4.84899e-05	0.00138378
CWC15	1.61148	2.29089	0.679405	461	308	156	136	0.338395	0.441558	0.00491379	0.0040232	0.000899527	4.89622e-05	0.00139053
CAPZA2	1.48049	2.12655	0.646058	461	308	173	146	0.375271	0.474026	0.0080747	0.00717791	0.00054499	5.26208e-05	0.0014837
PPP1CB	4.88979	3.84171	-1.04807	461	308	374	252	0.81128	0.818182	0.883546	0.850245	4.7496e-06	5.4193e-05	0.00152
PDCD4	2.76336	2.21744	-0.545919	461	308	326	186	0.707158	0.603896	0.00377235	0.00308063	0.00131354	5.42948e-05	0.00152
IFNGR2	1.41267	0.84307	-0.569599	461	308	142	66	0.308026	0.214286	0.00535845	0.00479031	0.000918819	5.86867e-05	0.00162749
SNRPE	1.63803	2.15062	0.512588	461	308	176	154	0.381779	0.5	0.0015178	0.00137765	0.0032889	6.02825e-05	0.00165465
TALDO1	2.50614	3.18164	0.675495	461	308	224	183	0.4859	0.594156	0.00406165	0.00400535	0.00119541	6.34384e-05	0.00172675
MYL12B	2.89234	3.52233	0.629985	461	308	250	200	0.542299	0.649351	0.00400531	0.00356343	0.00136015	6.4158e-05	0.00173641
PTPLA	0.912348	1.49331	0.58096	461	308	99	95	0.214751	0.308442	0.00441996	0.00393997	0.00124546	6.48953e-05	0.00174947
STK17B	1.85948	1.20745	-0.652037	461	308	208	109	0.451193	0.353896	0.00902401	0.00883044	0.000578036	6.73026e-05	0.00179058
RBM3	2.10544	2.68784	0.5824	461	308	204	171	0.442516	0.555195	0.00279415	0.00252746	0.0020344	6.77601e-05	0.00179465
RBM34	1.26375	1.76482	0.501073	461	308	144	129	0.312364	0.418831	0.00321497	0.00272323	0.00192481	6.89748e-05	0.00181459
KIF5B	1.88417	2.49949	0.615321	461	308	175	150	0.37961	0.487013	0.00397749	0.00365086	0.00146535	7.0288e-05	0.00184502
DUSP1	4.63135	5.36108	0.729727	461	308	376	269	0.815618	0.873377	0.0419478	0.0356353	0.000152639	7.13741e-05	0.0018611
RPL31	5.45734	6.02509	0.567754	461	308	423	296	0.91757	0.961039	0.0246811	0.0168929	0.000362347	7.95974e-05	0.00205731
CHCHD2	2.79307	3.38203	0.588963	461	308	271	209	0.587852	0.678571	0.0135416	0.0121492	0.000508505	8.02792e-05	0.0020704
TSPYL1	4.05798	3.07001	-0.987966	461	308	349	230	0.75705	0.746753	0.811046	0.79805	7.78213e-06	8.06703e-05	0.00207594
MDM4	2.75079	2.07574	-0.675045	461	308	306	179	0.663774	0.581169	0.0244785	0.022198	0.000335767	9.54539e-05	0.00238728
ILF2	3.00434	3.72142	0.717079	461	308	280	210	0.607375	0.681818	0.042631	0.0388289	0.000198328	9.83719e-05	0.00243063
C19orf43	1.34789	1.85086	0.502971	461	308	148	131	0.321041	0.425325	0.0040965	0.00362892	0.00220309	0.000101828	0.00250552
XRCC5	1.35852	1.87172	0.513194	461	308	155	136	0.336226	0.441558	0.00403661	0.00390088	0.0020922	0.000103781	0.00254296
GNG5	1.85175	2.39986	0.548107	461	308	199	165	0.43167	0.535714	0.00581783	0.00510603	0.0016401	0.000106274	0.00259326
NHP2	2.94698	3.54635	0.599374	461	308	242	199	0.524946	0.646104	0.0011364	0.00104659	0.00828415	0.000109726	0.00264465
SVIP	1.74881	1.20359	-0.545218	461	308	230	123	0.498915	0.399351	0.00826371	0.00781271	0.00111506	0.000110209	0.00265087
DERL2	0.7171	1.29267	0.57557	461	308	80	79	0.173536	0.256494	0.00709008	0.00635306	0.00137626	0.00011058	0.00265188
HLA-DQB1	2.18343	1.59985	-0.583577	461	308	193	97	0.418655	0.314935	0.00462558	0.00391138	0.00223804	0.000110701	0.00265188
RSL1D1	2.45933	3.06259	0.603269	461	308	228	185	0.494577	0.600649	0.0048501	0.00403137	0.00219854	0.000111973	0.00267691
RPL8	5.90642	6.53967	0.63325	461	308	408	293	0.885033	0.951299	0.00235078	0.00168549	0.00533862	0.000113544	0.00270349
UBA6	1.30633	0.792894	-0.513435	461	308	171	85	0.370933	0.275974	0.00781426	0.00632652	0.00144325	0.000115083	0.00272911
EIF1	6.1229	6.74649	0.623592	461	308	426	301	0.924078	0.977273	0.00253548	0.00109125	0.00850372	0.000116809	0.00275895
PSMA2	2.42447	3.10793	0.683457	461	308	233	183	0.505423	0.594156	0.0189896	0.0180779	0.000584678	0.000131673	0.00304693
PPIA	3.40734	3.98406	0.576719	461	308	315	239	0.683297	0.775974	0.00644965	0.00529776	0.00208193	0.000136931	0.00311558
SMARCE1	1.89729	2.44171	0.54442	461	308	210	172	0.455531	0.558442	0.00646538	0.00524693	0.00224563	0.000145502	0.00328523
YTHDF2	1.79781	2.30042	0.50261	461	308	181	154	0.392625	0.5	0.00412614	0.00378144	0.00315497	0.000147178	0.00331037
EID1	2.80228	3.44261	0.640324	461	308	248	195	0.537961	0.633117	0.011022	0.00923342	0.00132696	0.000150824	0.00335398
RPF1	0.810289	1.34737	0.537083	461	308	85	83	0.184382	0.269481	0.00674018	0.00576805	0.0022504	0.000159037	0.00352575
BCAS2	1.69378	2.31734	0.623562	461	308	161	138	0.349241	0.448052	0.00738838	0.0065792	0.00214825	0.000171965	0.00375329
LSM3	2.35697	2.96641	0.609439	461	308	216	179	0.468547	0.581169	0.00280633	0.00252572	0.00567537	0.000174203	0.00378812
IER2	3.72509	3.04105	-0.684034	461	308	338	203	0.733189	0.659091	0.0336682	0.0297174	0.00049043	0.000176877	0.00383849
YWHAZ	1.95164	2.49833	0.546695	461	308	221	176	0.479393	0.571429	0.0151447	0.0150418	0.000987158	0.00017993	0.00388398
SRP9	2.29379	2.84293	0.54914	461	308	247	194	0.535792	0.62987	0.0120604	0.0113693	0.00137452	0.000188568	0.00405326
VPS29	2.40458	3.14424	0.739662	461	308	213	168	0.462039	0.545455	0.0282761	0.0271932	0.000581817	0.000190714	0.00407942
ETV6	3.19449	2.39803	-0.796458	461	308	327	204	0.709328	0.662338	0.193051	0.176452	9.87037e-05	0.000208267	0.00439899
PSMB6	2.58601	3.22679	0.640783	461	308	219	179	0.475054	0.581169	0.00492409	0.00411063	0.00462303	0.000225589	0.00473095
SERPINB1	3.07863	3.7824	0.703768	461	308	283	214	0.613883	0.694805	0.026225	0.0255263	0.000800212	0.000241005	0.00501853
COX6C	3.1514	3.69823	0.546833	461	308	302	236	0.655098	0.766234	0.0013094	0.000995153	0.0207107	0.000242989	0.00503685
RPS13	4.05514	4.59863	0.543492	461	308	359	270	0.778742	0.876623	0.000804274	0.000569629	0.0365567	0.000245291	0.00506306
MEIS1	4.01734	3.28292	-0.734417	461	308	361	226	0.78308	0.733766	0.136233	0.119813	0.000198533	0.00027703	0.00560047
RPL14	3.522	4.14328	0.621277	461	308	314	227	0.681128	0.737013	0.113616	0.107131	0.000226302	0.000281893	0.00567365
DYNC1H1	0.900841	1.4459	0.545058	461	308	107	98	0.232104	0.318182	0.0104068	0.00980774	0.00247385	0.000282094	0.00567365
ITM2B	2.65868	3.30536	0.646679	461	308	264	202	0.572668	0.655844	0.0252418	0.023816	0.00111797	0.000307089	0.00606256
SRSF3	4.23441	3.4822	-0.752213	461	308	362	233	0.785249	0.756494	0.397597	0.379353	7.3554e-05	0.000320515	0.00627347
RNPS1	2.62281	3.23833	0.615517	461	308	249	196	0.54013	0.636364	0.0100603	0.00907958	0.00307789	0.000320966	0.00627347
PFDN4	1.02473	1.5405	0.515767	461	308	121	108	0.262473	0.350649	0.0110951	0.0100038	0.00284136	0.00032598	0.00635041
HNRNPH3	1.67788	2.24855	0.57067	461	308	191	156	0.414317	0.506494	0.014562	0.0120976	0.00247514	0.000341838	0.00659395
MPHOSPH8	2.18642	2.87023	0.683805	461	308	205	165	0.444685	0.535714	0.0163077	0.0150655	0.00208633	0.000357304	0.0067813
LPIN1	2.20565	1.65632	-0.549332	461	308	216	115	0.468547	0.373377	0.0111656	0.00936981	0.00395808	0.000415452	0.00772322
XRCC6	1.89365	2.43233	0.538684	461	308	210	169	0.455531	0.548701	0.0139447	0.012361	0.00308163	0.000425698	0.00786407
UQCRFS1	3.08651	3.76772	0.681211	461	308	273	207	0.592191	0.672078	0.0303644	0.0275823	0.00139492	0.000429596	0.00791127
PFN1	5.10259	5.6265	0.523911	461	308	420	297	0.911063	0.964286	0.00626321	0.00489675	0.00923895	0.000497808	0.00899872
RPS8	4.77771	5.35358	0.575873	461	308	378	275	0.819957	0.892857	0.00769922	0.00550874	0.0083228	0.000503879	0.00909352
RPS23	4.7586	5.28749	0.528891	461	308	397	283	0.861171	0.918831	0.0195899	0.0155283	0.00295965	0.000504981	0.00909352
HNRNPR	1.69164	2.25219	0.560545	461	308	195	157	0.422993	0.50974	0.0219011	0.018341	0.00267591	0.000536044	0.00957128
MORF4L1	3.5592	4.17456	0.615357	461	308	331	241	0.718004	0.782468	0.0545623	0.0523725	0.00096941	0.000552798	0.00973883
RPL11	4.02631	4.65496	0.628652	461	308	358	257	0.776573	0.834416	0.0611994	0.0536193	0.000964248	0.000562005	0.00982758
UQCRQ	3.08959	3.72503	0.635446	461	308	303	230	0.657267	0.746753	0.0105668	0.0085385	0.00630664	0.000583151	0.0100925
RPL36AL	3.45877	3.99156	0.532792	461	308	298	228	0.646421	0.74026	0.00773238	0.00706283	0.00842684	0.000638576	0.0108136
MCTP1	1.21007	0.665785	-0.54428	461	308	161	84	0.349241	0.272727	0.0313634	0.0271333	0.00222597	0.000647137	0.0108959
RPL10	4.94365	5.45906	0.51541	461	308	410	289	0.889371	0.938312	0.0289627	0.021386	0.00284996	0.00065249	0.0109448
SNRPD2	3.78825	4.43155	0.643294	461	308	316	242	0.685466	0.785714	0.00297424	0.00228111	0.0271741	0.000662554	0.0110764
CKS2	3.17127	3.81714	0.645875	461	308	270	210	0.585683	0.681818	0.00876344	0.00780981	0.00829714	0.000689736	0.0114496
TPI1	3.89191	4.46878	0.576874	461	308	302	234	0.655098	0.75974	0.00257785	0.00230639	0.02942	0.000719125	0.0118374
RPS15A	2.9888	3.49851	0.509709	461	308	318	235	0.689805	0.762987	0.0331107	0.0273591	0.00266257	0.000766855	0.0124492
TOX4	2.74463	2.21401	-0.530613	461	308	287	164	0.62256	0.532468	0.0159034	0.0137606	0.00542785	0.000784411	0.0126993
DPP7	1.91825	1.40806	-0.510187	461	308	206	112	0.446855	0.363636	0.0263197	0.0249313	0.00320928	0.000834788	0.0132777
TAF9	3.4486	4.21425	0.765649	461	308	287	209	0.62256	0.678571	0.130115	0.124093	0.000702774	0.000902373	0.0141502
ACP1	1.65325	2.18538	0.532139	461	308	184	148	0.399132	0.480519	0.030894	0.026137	0.00375168	0.00100313	0.0153543
TAPBP	3.4141	2.79201	-0.622096	461	308	343	214	0.744035	0.694805	0.157173	0.139012	0.000716372	0.0010172	0.0154994
RPL4	4.50174	5.0986	0.596862	461	308	378	270	0.819957	0.876623	0.0440526	0.0429191	0.00235181	0.00102966	0.0156589
PSMB10	2.36414	2.93016	0.566018	461	308	216	174	0.468547	0.564935	0.0108915	0.009974	0.0101879	0.00103588	0.0157129
SH3BGRL	2.54246	3.17971	0.637247	461	308	241	185	0.522777	0.600649	0.0399065	0.0381439	0.00269267	0.00104595	0.0158435
ATP5G3	1.88769	2.43913	0.551438	461	308	175	144	0.37961	0.467532	0.0187638	0.0168768	0.00632699	0.00108325	0.0162306
NDUFA4	4.06656	4.67183	0.605264	461	308	356	258	0.772234	0.837662	0.0336329	0.0278631	0.00410404	0.00115223	0.0170605
GADD45GIP1	2.74991	2.18838	-0.561537	461	308	235	129	0.509761	0.418831	0.0163511	0.0149974	0.00829199	0.00124263	0.0180365
RPL5	5.43414	5.98256	0.548422	461	308	406	290	0.880694	0.941558	0.00701777	0.00544972	0.0236209	0.00128184	0.0183569
SSB	2.07183	2.66329	0.591461	461	308	214	168	0.464208	0.545455	0.032807	0.0275962	0.00471571	0.00129445	0.0184926
SLC25A6	3.01132	3.54111	0.529788	461	308	288	222	0.624729	0.720779	0.00728138	0.00639861	0.0210491	0.00133507	0.018958
TFPI	1.90189	1.38126	-0.520629	461	308	179	94	0.388286	0.305195	0.0224526	0.0209932	0.00673966	0.00139553	0.0195573
RPS24	3.41934	4.00528	0.585934	461	308	342	248	0.741866	0.805195	0.0512686	0.0452814	0.00335539	0.00148777	0.0206779
NDUFB8	4.27983	4.90571	0.625882	461	308	339	251	0.735358	0.814935	0.0134487	0.0115038	0.0142971	0.00159747	0.0218166
COMMD6	1.92004	2.46291	0.54287	461	308	215	166	0.466377	0.538961	0.0575579	0.0556275	0.00299771	0.00161736	0.0220117
ANKRD36	2.30716	2.83483	0.527674	461	308	272	204	0.590022	0.662338	0.0514569	0.0487873	0.00419135	0.00194159	0.0250367
LAT2	1.86989	1.31251	-0.557384	461	308	190	104	0.412148	0.337662	0.0447459	0.0409413	0.00515481	0.00199721	0.0255305
RAP2B	2.16084	1.46724	-0.693606	461	308	234	136	0.507592	0.441558	0.0850343	0.0773696	0.0027884	0.00203688	0.0258971
SEC22B	1.41211	0.895677	-0.516434	461	308	173	93	0.375271	0.301948	0.0436684	0.0370774	0.00616568	0.00214514	0.026925
SNX3	2.08839	2.64763	0.559239	461	308	210	164	0.455531	0.532468	0.0435904	0.0393728	0.00629324	0.00230511	0.0283295
SF3B5	1.644	2.15328	0.509273	461	308	152	127	0.329718	0.412338	0.0239213	0.0216978	0.0120538	0.00241896	0.0294523
FKBP3	1.93166	2.46369	0.532026	461	308	173	142	0.375271	0.461039	0.0217288	0.0203294	0.0131892	0.00247322	0.0299582
NDUFS5	4.51965	5.02772	0.508067	461	308	374	272	0.81128	0.883117	0.0103891	0.00887438	0.0318936	0.00259542	0.0311503
CD59	2.70735	2.19294	-0.514409	461	308	245	137	0.531453	0.444805	0.022534	0.0224511	0.0134539	0.00275019	0.0327411
ETFA	1.16416	1.66484	0.500675	461	308	125	105	0.27115	0.340909	0.0465981	0.0444282	0.00691341	0.00279143	0.0331392
HSPA5	3.70772	3.14331	-0.564405	461	308	339	204	0.735358	0.662338	0.0359647	0.0355775	0.00893911	0.00287925	0.0338672
PSMA7	3.34097	3.94637	0.605397	461	308	282	209	0.611714	0.678571	0.0696239	0.0660063	0.00504367	0.00299876	0.0349935
GTF3A	3.42447	4.02486	0.600386	461	308	284	216	0.616052	0.701299	0.0186869	0.0167453	0.0219458	0.0032739	0.0373536
TMEM59	3.54805	4.10317	0.555115	461	308	299	220	0.64859	0.714286	0.0676665	0.0596735	0.00631405	0.00334727	0.03808
ACTG1	3.75975	4.32489	0.565139	461	308	313	230	0.678959	0.746753	0.052204	0.0439032	0.00980892	0.00376823	0.0415457
PHPT1	2.67766	2.08978	-0.58788	461	308	225	130	0.488069	0.422078	0.0845445	0.0767223	0.00588861	0.00393159	0.0430648
RPS2	6.57793	7.09435	0.516415	461	308	440	302	0.954447	0.980519	0.0845451	0.0706475	0.00664982	0.00406992	0.0440883
ECH1	3.05615	3.70339	0.647244	461	308	259	197	0.561822	0.63961	0.0378352	0.0359213	0.0138687	0.00428663	0.0454745
NEAT1	2.68824	3.25135	0.563111	461	308	270	202	0.585683	0.655844	0.059765	0.0587439	0.00859788	0.00433899	0.0459473
RPL6	3.55247	4.10342	0.55095	461	308	329	239	0.713666	0.775974	0.0653052	0.0547053	0.00943214	0.00442172	0.0462417
JTB	2.90505	3.43439	0.529339	461	308	244	191	0.529284	0.62013	0.0156834	0.0142771	0.0372609	0.00454251	0.0470871
GAPDH	5.52685	6.0966	0.569747	461	308	402	286	0.872017	0.928571	0.0171511	0.011963	0.0445714	0.00455177	0.0471416
MBOAT1	2.55557	1.74421	-0.811354	461	308	245	152	0.531453	0.493506	0.337975	0.303873	0.00240633	0.0060112	0.0580099
HINT1	4.88732	5.49349	0.606169	461	308	380	271	0.824295	0.87987	0.0462433	0.0409897	0.0180733	0.00608046	0.0584061
CCNL2	1.75686	1.2485	-0.508359	461	308	213	123	0.462039	0.399351	0.100346	0.0885102	0.010004	0.00710966	0.0654134
HMGN1	3.00689	3.53888	0.531998	461	308	298	214	0.646421	0.694805	0.188252	0.184772	0.00500887	0.00739026	0.0673793
RPL10A	4.05088	4.55782	0.506939	461	308	362	254	0.785249	0.824675	0.211383	0.197243	0.00469338	0.00739195	0.0673793
SCAND1	2.46546	2.99747	0.532011	461	308	222	172	0.481562	0.558442	0.0437644	0.0393967	0.0237871	0.00747146	0.0680515
C9orf78	2.78803	3.35303	0.565001	461	308	252	190	0.546638	0.616883	0.0634107	0.0626927	0.0178405	0.00871933	0.0769783
SKIL	1.56615	1.06545	-0.500695	461	308	172	96	0.373102	0.311688	0.0941099	0.0893306	0.0146863	0.0100183	0.0845208
PMAIP1	1.70144	2.21055	0.509117	461	308	176	137	0.381779	0.444805	0.0952481	0.0853169	0.0155461	0.0101138	0.0851438
PAFAH1B2	3.82642	3.28095	-0.545467	461	308	360	234	0.780911	0.75974	0.549588	0.539059	0.00267703	0.0108822	0.0894123
SLC25A5	2.36194	2.87554	0.513596	461	308	221	166	0.479393	0.538961	0.122274	0.122163	0.0123447	0.0113059	0.091779
PARK7	3.0421	3.57512	0.533027	461	308	261	196	0.566161	0.636364	0.0617925	0.0609188	0.028482	0.0127645	0.0997632
