# Supplementary material for: Unravelling Intratumoral Heterogeneity through High-Sensitivity Single-Cell Mutational Analysis and Parallel RNA Sequencing
Source: Mol Cell. 2019 Mar 21;73(6):1292–1305.e8. doi: 10.1016/j.molcel.2019.01.009 (PMC6436961; doi:10.1016/j.molcel.2019.01.009)
Supplement: Table S6. Differentially Expressed Genes between Different Genetic Subclones from Patients IF0137, IF0138, and IF0101 [file mmc7.xlsx]

## Sheet: TableS6
Table S6, related to Figure 6. Differentially expressed genes between different genetic subclones from patients IF0137, IF0138 and IF0101
Table S6a. Differentially expressed genes between different genetic subclones in patient IF0137 using a p-value cutoff<0.05, identified with one-way ANOVA. Significance level (combined p-value<0.05) from combined fisher's and wilcoxon test for each pairwise-comparison between subclones are also provided. Related to Figure 6b.
Table S6b. Differentially expressed genes between different genetic subclones in patient IF0138 using a p-value cutoff<0.05, identified with one-way ANOVA. Significance level (combined p-value<0.05) from combined fisher's and wilcoxon test for each pairwise-comparison between subclones are also provided. Related to Figure 6d.
Table S6c. Differentially expressed genes between different genetic subclones in patient IF0101 using a p-value cutoff<0.05, identified with one-way ANOVA. Significance level (combined p-value<0.05) from combined fisher's and wilcoxon test for each pairwise-comparison between subclones are also provided. Related to Figure 6f.

## Sheet: TableS6a
Table S6a. Differentially expressed genes between different genetic subclones in patient IF0137 using a p-value cutoff<0.05, identified with one-way ANOVA. Significance level (combined p-value<0.05) from combined fisher's and wilcoxon test for each pairwise-comparison between subclones are also provided. Related to Figure 6b.
#NS stands for non-significance and NA, for not applicable. Subclones are labelled following the same code as in Figure 6.
	ANOVA	Pairwise-comparison between subclones
gene	p.value (ANOVA)	JUvsJHOM		JUvsJUA		JUvsJUAT		JHOMUvsJUA		JHOMUvsJUAT		JUAvsJUAT
		combined p-value	up in	combined p-value	up in	combined p-value	up in	combined p-value	up in	combined p-value	up in	combined p-value	up in
HES4	0.0381098	NS	NA	NS	NA	0.0117848	up in JAK2_HET_U2AF1_HET_ASXL1_HET_TET2_HET	NS	NA	NS	NA	NS	NA
ANKRD65	1.34651e-05	NS	NA	2.17e-08	up in JAK2_HET_U2AF1_HET_ASXL1_HET	NS	NA	NS	NA	NS	NA	0.00212381	up in JAK2_HET_U2AF1_HET_ASXL1_HET
ICMT	0.0198655	7.52e-05	up in JAK2_HOM_U2AF1_HET	NS	NA	NS	NA	4.53e-05	up in JAK2_HOM_U2AF1_HET	NS	NA	0.0256481	up in JAK2_HET_U2AF1_HET_ASXL1_HET_TET2_HET
NMNAT1	0.0375927	NS	NA	NS	NA	NS	NA	NS	NA	NS	NA	NS	NA
RCC2	0.0177456	0.000330047	up in JAK2_HOM_U2AF1_HET	NS	NA	NS	NA	0.00773749	up in JAK2_HOM_U2AF1_HET	0.0229927	up in JAK2_HOM_U2AF1_HET	NS	NA
CDC42	0.0441925	NS	NA	NS	NA	NS	NA	NS	NA	NS	NA	NS	NA
C1orf213	0.0361614	NS	NA	NS	NA	NS	NA	0.0147341	up in JAK2_HOM_U2AF1_HET	0.0168474	up in JAK2_HOM_U2AF1_HET	NS	NA
ID3	0.0105462	NS	NA	0.00368637	up in JAK2_HET_U2AF1_HET_ASXL1_HET	NS	NA	NS	NA	NS	NA	0.000174149	up in JAK2_HET_U2AF1_HET_ASXL1_HET
SRSF10	0.0464275	NS	NA	NS	NA	0.000124971	up in JAK2_HET_U2AF1_HET_ASXL1_HET_TET2_HET	NS	NA	NS	NA	NS	NA
SRRM1	0.0331506	0.00738033	up in JAK2_HET_U2AF1_HET	NS	NA	NS	NA	0.00114121	up in JAK2_HET_U2AF1_HET_ASXL1_HET	0.0151161	up in JAK2_HET_U2AF1_HET_ASXL1_HET_TET2_HET	NS	NA
SYF2	0.0289936	NS	NA	NS	NA	0.00954822	up in JAK2_HET_U2AF1_HET_ASXL1_HET_TET2_HET	NS	NA	0.00946538	up in JAK2_HET_U2AF1_HET_ASXL1_HET_TET2_HET	NS	NA
TRNAU1AP	0.00689774	NS	NA	NS	NA	0.00195129	up in JAK2_HET_U2AF1_HET_ASXL1_HET_TET2_HET	NS	NA	NS	NA	0.0115388	up in JAK2_HET_U2AF1_HET_ASXL1_HET_TET2_HET
TAF12	0.036955	0.00243848	up in JAK2_HOM_U2AF1_HET	NS	NA	NS	NA	0.032645	up in JAK2_HOM_U2AF1_HET	NS	NA	NS	NA
MAP7D1	0.0449742	NS	NA	NS	NA	NS	NA	NS	NA	0.0186391	up in JAK2_HOM_U2AF1_HET	0.0453411	up in JAK2_HET_U2AF1_HET_ASXL1_HET
FHL3	0.00672436	0.000238863	up in JAK2_HOM_U2AF1_HET	NS	NA	NS	NA	NS	NA	0.00797451	up in JAK2_HOM_U2AF1_HET	NS	NA
CTPS1	0.013451	NS	NA	NS	NA	0.00387282	up in JAK2_HET_U2AF1_HET_ASXL1_HET_TET2_HET	0.0455955	up in JAK2_HET_U2AF1_HET_ASXL1_HET	0.00313716	up in JAK2_HET_U2AF1_HET_ASXL1_HET_TET2_HET	NS	NA
CCDC30	0.0483119	NaN	NA	0.00659532	up in JAK2_HET_U2AF1_HET_ASXL1_HET	0.00181274	up in JAK2_HET_U2AF1_HET_ASXL1_HET_TET2_HET	NS	NA	NS	NA	NS	NA
CCDC23	0.0470589	NS	NA	0.037138	up in JAK2_HET_U2AF1_HET_ASXL1_HET	0.00276848	up in JAK2_HET_U2AF1_HET_ASXL1_HET_TET2_HET	NS	NA	NS	NA	NS	NA
EPS15	0.00957622	0.00982109	up in JAK2_HOM_U2AF1_HET	NS	NA	NS	NA	0.00438564	up in JAK2_HOM_U2AF1_HET	0.00512401	up in JAK2_HOM_U2AF1_HET	NS	NA
MRPL37	0.0273573	NS	NA	0.000275139	up in JAK2_HET_U2AF1_HET_ASXL1_HET	NS	NA	NS	NA	NS	NA	0.000806954	up in JAK2_HET_U2AF1_HET_ASXL1_HET
ATG4C	0.0428305	0.00251696	up in JAK2_HOM_U2AF1_HET	NS	NA	NS	NA	NS	NA	0.0385173	up in JAK2_HOM_U2AF1_HET	NS	NA
PGM1	0.0210354	NS	NA	0.0144689	up in JAK2_HET_U2AF1_HET_ASXL1_HET	NS	NA	NS	NA	NS	NA	0.00729994	up in JAK2_HET_U2AF1_HET_ASXL1_HET
DNAJC6	0.0445479	NS	NA	NS	NA	0.0368763	up in JAK2_HET_U2AF1_HET_ASXL1_HET_TET2_HET	NS	NA	NS	NA	0.000350807	up in JAK2_HET_U2AF1_HET_ASXL1_HET_TET2_HET
LEPROT	0.009425	NS	NA	0.0022409	up in JAK2_HET_U2AF1_HET_ASXL1_HET	NS	NA	NS	NA	0.0120596	up in JAK2_HOM_U2AF1_HET	0.000496907	up in JAK2_HET_U2AF1_HET_ASXL1_HET
FAM73A	0.0267949	NS	NA	NS	NA	NS	NA	NS	NA	NS	NA	0.00982704	up in JAK2_HET_U2AF1_HET_ASXL1_HET
HFM1	0.0171847	NS	NA	NS	NA	NS	NA	NS	NA	0.0246862	up in JAK2_HOM_U2AF1_HET	NS	NA
TMED5	0.0343009	0.000124874	up in JAK2_HOM_U2AF1_HET	NS	NA	NS	NA	0.00998759	up in JAK2_HOM_U2AF1_HET	0.0330829	up in JAK2_HOM_U2AF1_HET	NS	NA
LOC100131564	0.0366764	0.00242732	up in JAK2_HOM_U2AF1_HET	NS	NA	NS	NA	NS	NA	0.00417548	up in JAK2_HOM_U2AF1_HET	NS	NA
CNN3	0.0273552	NS	NA	0.000140457	up in JAK2_HET_U2AF1_HET_ASXL1_HET	0.011617	up in JAK2_HET_U2AF1_HET_ASXL1_HET_TET2_HET	NS	NA	NS	NA	NS	NA
DBT	0.00995299	0.000264336	up in JAK2_HOM_U2AF1_HET	NS	NA	NS	NA	0.00317898	up in JAK2_HOM_U2AF1_HET	0.0010989	up in JAK2_HOM_U2AF1_HET	NS	NA
AMY2B	0.0230035	NS	NA	NS	NA	0.0109671	up in JAK2_HET_U2AF1_HET_ASXL1_HET_TET2_HET	NS	NA	NS	NA	NS	NA
PRMT6	0.035896	NS	NA	0.0140306	up in JAK2_HET_U2AF1_HET	NS	NA	NS	NA	NS	NA	0.000350807	up in JAK2_HET_U2AF1_HET_ASXL1_HET_TET2_HET
RBM15	0.0132184	NS	NA	0.0048212	up in JAK2_HET_U2AF1_HET	NS	NA	0.00100305	up in JAK2_HOM_U2AF1_HET	NS	NA	2.15e-05	up in JAK2_HET_U2AF1_HET_ASXL1_HET_TET2_HET
VANGL1	0.0104649	9.71e-07	up in JAK2_HOM_U2AF1_HET	NS	NA	0.0358788	up in JAK2_HET_U2AF1_HET_ASXL1_HET_TET2_HET	0.00626441	up in JAK2_HOM_U2AF1_HET	NS	NA	NS	NA
TRIM45	0.0188709	0.0287211	up in JAK2_HOM_U2AF1_HET	NS	NA	NS	NA	NS	NA	0.0347227	up in JAK2_HOM_U2AF1_HET	NS	NA
WARS2	0.0379506	NS	NA	0.0178367	up in JAK2_HET_U2AF1_HET_ASXL1_HET	NS	NA	NS	NA	NS	NA	NS	NA
RNF115	0.0299126	0.00361351	up in JAK2_HOM_U2AF1_HET	NS	NA	NS	NA	0.00464766	up in JAK2_HOM_U2AF1_HET	0.000104015	up in JAK2_HOM_U2AF1_HET	NS	NA
CHD1L	0.000269637	0.000725757	up in JAK2_HOM_U2AF1_HET	NS	NA	0.038435	up in JAK2_HET_U2AF1_HET_ASXL1_HET_TET2_HET	4.45e-05	up in JAK2_HOM_U2AF1_HET	NS	NA	0.00169446	up in JAK2_HET_U2AF1_HET_ASXL1_HET_TET2_HET
HIST2H2BE	0.0313336	NS	NA	NS	NA	NS	NA	0.00634449	up in JAK2_HOM_U2AF1_HET	0.00216618	up in JAK2_HOM_U2AF1_HET	NS	NA
PLEKHO1	0.00956799	4.26e-05	up in JAK2_HOM_U2AF1_HET	NS	NA	NS	NA	0.00386515	up in JAK2_HOM_U2AF1_HET	9.13e-05	up in JAK2_HOM_U2AF1_HET	NS	NA
RPRD2	0.00507276	NS	NA	NS	NA	0.00109831	up in JAK2_HET_U2AF1_HET_ASXL1_HET_TET2_HET	0.00797006	up in JAK2_HOM_U2AF1_HET	NS	NA	2.17e-05	up in JAK2_HET_U2AF1_HET_ASXL1_HET_TET2_HET
MCL1	0.0316012	NS	NA	NS	NA	0.00449262	up in JAK2_HET_U2AF1_HET_ASXL1_HET_TET2_HET	NS	NA	0.0232767	up in JAK2_HET_U2AF1_HET_ASXL1_HET_TET2_HET	0.00275903	up in JAK2_HET_U2AF1_HET_ASXL1_HET_TET2_HET
GOLPH3L	0.0200549	NS	NA	0.0216952	up in JAK2_HET_U2AF1_HET_ASXL1_HET	NS	NA	NS	NA	NS	NA	0.0235501	up in JAK2_HET_U2AF1_HET_ASXL1_HET
PIP5K1A	0.0113813	0.0471304	up in JAK2_HOM_U2AF1_HET	NS	NA	0.0195088	up in JAK2_HET_U2AF1_HET_ASXL1_HET_TET2_HET	NS	NA	NS	NA	NS	NA
POGZ	0.00925466	NS	NA	0.0012954	up in JAK2_HET_U2AF1_HET_ASXL1_HET	0.000363289	up in JAK2_HET_U2AF1_HET_ASXL1_HET_TET2_HET	NS	NA	NS	NA	NS	NA
S100A11	0.0323281	NS	NA	NS	NA	NS	NA	0.0479044	up in JAK2_HOM_U2AF1_HET	NS	NA	NS	NA
CREB3L4	0.0122131	NS	NA	NS	NA	0.00336052	up in JAK2_HET_U2AF1_HET_ASXL1_HET_TET2_HET	NS	NA	NS	NA	NS	NA
CKS1B	0.0419829	NS	NA	0.00879986	up in JAK2_HET_U2AF1_HET_ASXL1_HET	0.041772	up in JAK2_HET_U2AF1_HET_ASXL1_HET_TET2_HET	NS	NA	NS	NA	NS	NA
GBAP1	0.0248643	0.000418212	up in JAK2_HOM_U2AF1_HET	NS	NA	NS	NA	NS	NA	0.0384761	up in JAK2_HOM_U2AF1_HET	NS	NA
GBA	0.0034627	0.0184012	up in JAK2_HOM_U2AF1_HET	NS	NA	NS	NA	0.00259412	up in JAK2_HOM_U2AF1_HET	0.0156775	up in JAK2_HOM_U2AF1_HET	NS	NA
NCSTN	0.0331058	NS	NA	0.000190177	up in JAK2_HET_U2AF1_HET_ASXL1_HET	NS	NA	NS	NA	NS	NA	0.0221233	up in JAK2_HET_U2AF1_HET_ASXL1_HET
NIT1	0.00450848	NS	NA	0.0216708	up in JAK2_HET_U2AF1_HET	0.0160542	up in JAK2_HET_U2AF1_HET	0.000850217	up in JAK2_HOM_U2AF1_HET	0.000701395	up in JAK2_HOM_U2AF1_HET	NS	NA
NDUFS2	0.0400519	NS	NA	0.00604013	up in JAK2_HET_U2AF1_HET_ASXL1_HET	NS	NA	NS	NA	NS	NA	0.00185292	up in JAK2_HET_U2AF1_HET_ASXL1_HET
TADA1	0.0272312	NS	NA	0.0186231	up in JAK2_HET_U2AF1_HET	NS	NA	0.00854488	up in JAK2_HOM_U2AF1_HET	0.0210549	up in JAK2_HOM_U2AF1_HET	NS	NA
TIPRL	0.0236517	0.00876263	up in JAK2_HOM_U2AF1_HET	NS	NA	NS	NA	0.000125743	up in JAK2_HOM_U2AF1_HET	0.000407315	up in JAK2_HOM_U2AF1_HET	NS	NA
KIFAP3	0.00304877	NS	NA	0.000306186	up in JAK2_HET_U2AF1_HET	6.1957e-06	up in JAK2_HET_U2AF1_HET	NS	NA	0.020302	up in JAK2_HOM_U2AF1_HET	NS	NA
ABL2	0.0108319	0.00113892	up in JAK2_HOM_U2AF1_HET	NS	NA	NS	NA	NS	NA	0.00894552	up in JAK2_HOM_U2AF1_HET	NS	NA
LAMC1	0.0461937	NS	NA	NS	NA	NS	NA	0.00949032	up in JAK2_HOM_U2AF1_HET	0.0246862	up in JAK2_HOM_U2AF1_HET	NaN	NA
SMG7	0.0105831	0.0280275	up in JAK2_HOM_U2AF1_HET	NS	NA	NS	NA	NS	NA	NS	NA	NS	NA
DENND1B	0.00423595	NS	NA	NS	NA	0.0481755	up in JAK2_HET_U2AF1_HET_ASXL1_HET_TET2_HET	NS	NA	0.00684316	up in JAK2_HET_U2AF1_HET_ASXL1_HET_TET2_HET	0.0328803	up in JAK2_HET_U2AF1_HET_ASXL1_HET_TET2_HET
CSRP1	0.0406804	NS	NA	0.0188806	up in JAK2_HET_U2AF1_HET	NS	NA	0.00793551	up in JAK2_HOM_U2AF1_HET	NS	NA	0.000228336	up in JAK2_HET_U2AF1_HET_ASXL1_HET_TET2_HET
C1orf198	0.0211871	NS	NA	NS	NA	NS	NA	NS	NA	0.0246862	up in JAK2_HOM_U2AF1_HET	NS	NA
ZNF669	0.021361	0.00866154	up in JAK2_HOM_U2AF1_HET	NS	NA	NS	NA	0.000917381	up in JAK2_HOM_U2AF1_HET	NS	NA	NS	NA
ATP5C1	0.00812862	NS	NS	NS	NA	0.000462878	up in JAK2_HET_U2AF1_HET	NS	NA	0.000651249	up in JAK2_HOM_U2AF1_HET	NS	NA
PTPLA	0.0264311	0.0414039	up in JAK2_HOM_U2AF1_HET	NS	NA	NS	NA	NS	NA	0.00339536	up in JAK2_HOM_U2AF1_HET	0.0248271	up in JAK2_HET_U2AF1_HET_ASXL1_HET
MLLT10	0.0357873	NS	NA	NS	NA	NS	NA	0.00789843	up in JAK2_HOM_U2AF1_HET	0.00646683	up in JAK2_HOM_U2AF1_HET	NS	NA
C10orf25	0.00182785	4.82e-06	up in JAK2_HOM_U2AF1_HET	NS	NA	NS	NA	0.00797006	up in JAK2_HOM_U2AF1_HET	0.000324507	up in JAK2_HOM_U2AF1_HET	NS	NA
CSTF2T	0.0364408	NS	NA	0.0138761	up in JAK2_HET_U2AF1_HET_ASXL1_HET	0.000401513	up in JAK2_HET_U2AF1_HET_ASXL1_HET_TET2_HET	NS	NA	NS	NA	NS	NA
DDX21	0.034076	NS	NA	0.000628814	up in JAK2_HET_U2AF1_HET	NS	NA	NS	NA	NS	NA	0.00273758	up in JAK2_HET_U2AF1_HET_ASXL1_HET_TET2_HET
SAR1A	0.0350681	NS	NA	NS	NA	NS	NA	NS	NA	NS	NA	NS	NA
SAMD8	0.0295377	NS	NA	0.00485394	up in JAK2_HET_U2AF1_HET_ASXL1_HET	NS	NA	NS	NA	NS	NA	0.00433224	up in JAK2_HET_U2AF1_HET_ASXL1_HET
MARCH5	0.0415484	0.00106512	up in JAK2_HOM_U2AF1_HET	NS	NA	0.0377947	up in JAK2_HET_U2AF1_HET_ASXL1_HET_TET2_HET	0.00195044	up in JAK2_HOM_U2AF1_HET	NS	NA	NS	NA
R3HCC1L	0.0391998	0.000613929	up in JAK2_HOM_U2AF1_HET	NS	NA	NS	NA	0.00146867	up in JAK2_HOM_U2AF1_HET	0.000794501	up in JAK2_HOM_U2AF1_HET	NS	NA
SFXN3	0.00672652	1.4e-05	up in JAK2_HOM_U2AF1_HET	0.0335793	up in JAK2_HET_U2AF1_HET_ASXL1_HET	NS	NA	NS	NA	0.00335764	up in JAK2_HOM_U2AF1_HET	NS	NA
DPCD	0.0247764	NS	NA	0.0271171	up in JAK2_HET_U2AF1_HET_ASXL1_HET	0.00171527	up in JAK2_HET_U2AF1_HET	NS	NA	0.000324507	up in JAK2_HOM_U2AF1_HET	1.48e-06	up in JAK2_HET_U2AF1_HET_ASXL1_HET
WBP1L	0.0295079	NS	NA	NS	NA	0.00275823	up in JAK2_HET_U2AF1_HET_ASXL1_HET_TET2_HET	NS	NA	NS	NA	0.0360635	up in JAK2_HET_U2AF1_HET_ASXL1_HET_TET2_HET
NEURL	0.0243553	NS	NA	0.0011518	up in JAK2_HET_U2AF1_HET_ASXL1_HET	NS	NA	NS	NA	NS	NA	0.0262138	up in JAK2_HET_U2AF1_HET_ASXL1_HET
C10orf118	0.00940332	NS	NA	NS	NA	0.000333935	up in JAK2_HET_U2AF1_HET_ASXL1_HET_TET2_HET	NS	NA	NS	NA	0.0373015	up in JAK2_HET_U2AF1_HET_ASXL1_HET_TET2_HET
TUBGCP2	0.0423062	NS	NA	0.00548132	up in JAK2_HET_U2AF1_HET_ASXL1_HET	NS	NA	NS	NA	NS	NA	0.00556879	up in JAK2_HET_U2AF1_HET_ASXL1_HET
ANO9	0.00898666	NS	NA	0.00322824	up in JAK2_HET_U2AF1_HET_ASXL1_HET	NS	NA	NS	NA	NS	NA	NS	NA
TALDO1	0.00302783	NS	NA	1.06e-06	up in JAK2_HET_U2AF1_HET_ASXL1_HET	0.00566426	up in JAK2_HET_U2AF1_HET_ASXL1_HET_TET2_HET	NS	NA	NS	NA	NS	NA
CD81	0.00381472	NS	NA	NS	NA	NS	NA	0.0338775	up in JAK2_HET_U2AF1_HET_ASXL1_HET	0.00534674	up in JAK2_HET_U2AF1_HET_ASXL1_HET_TET2_HET	NS	NA
SLC22A18	0.0131315	NS	NA	NS	NA	0.00088871	up in JAK2_HET_U2AF1_HET_ASXL1_HET_TET2_HET	NS	NA	0.00684316	up in JAK2_HET_U2AF1_HET_ASXL1_HET_TET2_HET	0.00237044	up in JAK2_HET_U2AF1_HET_ASXL1_HET_TET2_HET
TPP1	0.000193162	1.12e-06	up in JAK2_HOM_U2AF1_HET	NS	NA	NS	NA	0.000308788	up in JAK2_HOM_U2AF1_HET	0.000716711	up in JAK2_HOM_U2AF1_HET	NS	NA
DENND5A	0.0207206	NS	NA	0.0142624	up in JAK2_HET_U2AF1_HET_ASXL1_HET	NS	NA	NS	NA	NS	NA	NS	NA
PRMT3	0.0109882	0.0100832	up in JAK2_HOM_U2AF1_HET	0.00147954	up in JAK2_HET_U2AF1_HET_ASXL1_HET	6.3259e-05	up in JAK2_HET_U2AF1_HET_ASXL1_HET_TET2_HET	NS	NA	NS	NA	NS	NA
FANCF	0.0188227	0.00227851	up in JAK2_HOM_U2AF1_HET	NS	NA	NS	NA	0.0109957	up in JAK2_HOM_U2AF1_HET	NS	NA	NS	NA
MPPED2	0.011786	NS	NA	0.00426196	up in JAK2_HET_U2AF1_HET	NS	NA	0.00078742	up in JAK2_HOM_U2AF1_HET	NS	NA	NS	NA
ARHGAP1	0.0264759	NS	NA	NS	NA	NS	NA	NS	NA	0.00402709	up in JAK2_HOM_U2AF1_HET	NS	NA
CCDC86	0.0145177	0.00149399	up in JAK2_HOM_U2AF1_HET	NS	NA	0.00799983	up in JAK2_HET_U2AF1_HET_ASXL1_HET_TET2_HET	0.0104284	up in JAK2_HOM_U2AF1_HET	NS	NA	0.045401	up in JAK2_HET_U2AF1_HET_ASXL1_HET_TET2_HET
CD6	0.0216039	NS	NA	0.000464242	up in JAK2_HET_U2AF1_HET_ASXL1_HET	NS	NA	NS	NA	NS	NA	NS	NA
FADS3	0.0403428	0.0317139	up in JAK2_HOM_U2AF1_HET	0.0202348	up in JAK2_HET_U2AF1_HET_ASXL1_HET	NS	NA	NS	NA	NS	NA	NS	NA
B3GAT3	0.0396844	NS	NA	NS	NA	0.0323973	up in JAK2_HET_U2AF1_HET	NS	NA	NS	NA	NS	NA
C11orf48	0.0303738	0.0106933	up in JAK2_HOM_U2AF1_HET	0.0454945	up in JAK2_HET_U2AF1_HET_ASXL1_HET	NS	NA	NS	NA	NS	NA	NS	NA
MARK2	0.0117077	NS	NA	NS	NA	0.0191714	up in JAK2_HET_U2AF1_HET_ASXL1_HET_TET2_HET	NS	NA	NS	NA	0.00342725	up in JAK2_HET_U2AF1_HET_ASXL1_HET_TET2_HET
ZFPL1	0.00813244	0.00284852	up in JAK2_HOM_U2AF1_HET	NS	NA	0.00224618	up in JAK2_HET_U2AF1_HET_ASXL1_HET_TET2_HET	0.00495897	up in JAK2_HOM_U2AF1_HET	NS	NA	0.00389379	up in JAK2_HET_U2AF1_HET_ASXL1_HET_TET2_HET
FAU	0.0379662	NS	NA	NS	NA	NS	NA	NS	NA	0.0173782	up in JAK2_HET_U2AF1_HET_ASXL1_HET_TET2_HET	NS	NA
MRPL11	0.0247113	NS	NA	0.00352764	up in JAK2_HET_U2AF1_HET	0.000350543	up in JAK2_HET_U2AF1_HET	NS	NA	0.0183111	up in JAK2_HOM_U2AF1_HET	NS	NA
SSH3	0.032835	0.0105925	up in JAK2_HOM_U2AF1_HET	0.00595646	up in JAK2_HET_U2AF1_HET_ASXL1_HET	0.000432694	up in JAK2_HET_U2AF1_HET_ASXL1_HET_TET2_HET	NS	NA	NS	NA	NS	NA
POLD4	0.0334095	0.0288838	up in JAK2_HOM_U2AF1_HET	NS	NA	NS	NA	NS	NA	NS	NA	NS	NA
TMEM134	0.0348284	NS	NA	NS	NA	0.0444885	up in JAK2_HET_U2AF1_HET	NS	NA	0.00128593	up in JAK2_HOM_U2AF1_HET	NS	NA
FAM86C1	0.000825611	0.00210403	up in JAK2_HOM_U2AF1_HET	NS	NA	NS	NA	0.00103348	up in JAK2_HOM_U2AF1_HET	0.0299197	up in JAK2_HOM_U2AF1_HET	NS	NA
NARS2	0.025961	NS	NA	2.79e-05	up in JAK2_HET_U2AF1_HET_ASXL1_HET	0.00554192	up in JAK2_HET_U2AF1_HET_ASXL1_HET_TET2_HET	0.00716982	up in JAK2_HET_U2AF1_HET_ASXL1_HET	0.0486763	up in JAK2_HET_U2AF1_HET_ASXL1_HET_TET2_HET	NS	NA
CREBZF	0.0254328	NS	NA	0.0324945	up in JAK2_HET_U2AF1_HET_ASXL1_HET	NS	NA	NS	NA	NS	NA	0.000228285	up in JAK2_HET_U2AF1_HET_ASXL1_HET
PANX1	0.0471266	NS	NA	0.0187896	up in JAK2_HET_U2AF1_HET	NS	NA	NaN	NA	NaN	NA	NaN	NA
CARD16	0.0263438	NS	NA	0.000292861	up in JAK2_HET_U2AF1_HET_ASXL1_HET	0.00686661	up in JAK2_HET_U2AF1_HET_ASXL1_HET_TET2_HET	NS	NA	NS	NA	NS	NA
ACAT1	0.0299115	6.66e-05	up in JAK2_HOM_U2AF1_HET	NS	NA	NS	NA	0.0001352	up in JAK2_HOM_U2AF1_HET	0.00316512	up in JAK2_HOM_U2AF1_HET	NS	NA
C11orf1	0.0265015	NS	NA	0.00152426	up in JAK2_HET_U2AF1_HET	NS	NA	NS	NA	NS	NA	NS	NA
ZNF259	0.0212082	0.00766486	up in JAK2_HOM_U2AF1_HET	NS	NA	NS	NA	NS	NA	0.0116326	up in JAK2_HOM_U2AF1_HET	NS	NA
CCDC84	0.0443562	NS	NA	NS	NA	0.00119458	up in JAK2_HET_U2AF1_HET	NS	NA	0.000795071	up in JAK2_HOM_U2AF1_HET	NS	NA
TBCEL	0.0281546	NS	NA	NS	NA	0.0203082	up in JAK2_HET_U2AF1_HET_ASXL1_HET_TET2_HET	NaN	NA	NS	NA	0.00631546	up in JAK2_HET_U2AF1_HET_ASXL1_HET_TET2_HET
SC5DL	0.000231826	0.000261601	up in JAK2_HOM_U2AF1_HET	NS	NA	NS	NA	NS	NA	0.000799989	up in JAK2_HOM_U2AF1_HET	NS	NA
SORL1	0.00192362	0.000673847	up in JAK2_HOM_U2AF1_HET	NS	NA	NS	NA	0.000279445	up in JAK2_HOM_U2AF1_HET	0.00855953	up in JAK2_HOM_U2AF1_HET	NS	NA
EI24	0.010235	NS	NA	0.0166986	up in JAK2_HET_U2AF1_HET_ASXL1_HET	NS	NA	0.00270886	up in JAK2_HET_U2AF1_HET_ASXL1_HET	NS	NA	0.00324945	up in JAK2_HET_U2AF1_HET_ASXL1_HET
DCPS	0.0256864	NS	NA	0.00385629	up in JAK2_HET_U2AF1_HET_ASXL1_HET	NS	NA	NS	NA	NS	NA	NS	NA
FLJ39051	0.0283301	NaN	NA	0.000150294	up in JAK2_HET_U2AF1_HET_ASXL1_HET	0.00017608	up in JAK2_HET_U2AF1_HET_ASXL1_HET_TET2_HET	NS	NA	NS	NA	NS	NA
LOC100507424	0.0387351	0.00944126	up in JAK2_HOM_U2AF1_HET	NS	NA	NS	NA	NS	NA	NS	NA	NS	NA
CCND2	0.0483387	NS	NA	0.0416168	up in JAK2_HET_U2AF1_HET_ASXL1_HET	0.00532112	up in JAK2_HET_U2AF1_HET_ASXL1_HET_TET2_HET	NS	NA	NS	NA	NS	NA
CLEC9A	0.0106895	NS	NA	1.64e-06	up in JAK2_HET_U2AF1_HET_ASXL1_HET	NS	NA	NS	NA	NS	NA	NS	NA
LOC100506314	0.00420592	NS	NA	0.000791019	up in JAK2_HET_U2AF1_HET_ASXL1_HET	NS	NA	NS	NA	0.0365738	up in JAK2_HOM_U2AF1_HET	1.36e-05	up in JAK2_HET_U2AF1_HET_ASXL1_HET
PYROXD1	0.0492851	0.00237646	up in JAK2_HOM_U2AF1_HET	NS	NA	0.0203082	up in JAK2_HET_U2AF1_HET_ASXL1_HET_TET2_HET	0.000678446	up in JAK2_HOM_U2AF1_HET	NS	NA	0.00631546	up in JAK2_HET_U2AF1_HET_ASXL1_HET_TET2_HET
ARNTL2	0.030537	NS	NA	0.00329281	up in JAK2_HET_U2AF1_HET_ASXL1_HET	NS	NA	0.0030129	up in JAK2_HET_U2AF1_HET_ASXL1_HET	NS	NA	0.0211335	up in JAK2_HET_U2AF1_HET_ASXL1_HET
DDX11	0.046229	NS	NA	NS	NA	NS	NA	0.012907	up in JAK2_HOM_U2AF1_HET	NS	NA	NS	NA
KRT18	0.0302752	0.00650244	up in JAK2_HOM_U2AF1_HET	0.00945161	up in JAK2_HET_U2AF1_HET_ASXL1_HET	NS	NA	NS	NA	NS	NA	NS	NA
IGFBP6	0.0429912	NS	NA	0.000940139	up in JAK2_HET_U2AF1_HET_ASXL1_HET	NS	NA	NS	NA	NS	NA	NS	NA
PFDN5	0.0243802	NS	NA	NS	NA	NS	NA	NS	NA	NS	NA	0.0018746	up in JAK2_HET_U2AF1_HET_ASXL1_HET
PCBP2	0.0356846	NS	NA	NS	NA	0.0326986	up in JAK2_HET_U2AF1_HET_ASXL1_HET_TET2_HET	NS	NA	0.00114343	up in JAK2_HET_U2AF1_HET_ASXL1_HET_TET2_HET	NS	NA
CBX5	0.0410711	NS	NA	NS	NA	NS	NA	NS	NA	NS	NA	0.0308893	up in JAK2_HET_U2AF1_HET_ASXL1_HET
HNRNPA1	0.0058909	NS	NA	0.0365361	up in JAK2_HET_U2AF1_HET_ASXL1_HET	8.13899e-05	up in JAK2_HET_U2AF1_HET_ASXL1_HET_TET2_HET	NS	NA	0.0161385	up in JAK2_HET_U2AF1_HET_ASXL1_HET_TET2_HET	NS	NA
RPL41	0.0327979	NS	NA	0.000217799	up in JAK2_HET_U2AF1_HET_ASXL1_HET	NS	NA	0.0231718	up in JAK2_HET_U2AF1_HET_ASXL1_HET	NS	NA	NS	NA
NACA	0.0344588	0.0393839	up in JAK2_HOM_U2AF1_HET	NS	NA	0.0203596	up in JAK2_HET_U2AF1_HET_ASXL1_HET_TET2_HET	NS	NA	NS	NA	NS	NA
GNS	0.0495764	NS	NA	NS	NA	NS	NA	NS	NA	NS	NA	NS	NA
TMBIM4	0.00420434	NS	NA	0.00164395	up in JAK2_HET_U2AF1_HET_ASXL1_HET	NS	NA	NS	NA	0.0436408	up in JAK2_HOM_U2AF1_HET	0.00121009	up in JAK2_HET_U2AF1_HET_ASXL1_HET
MDM2	0.0177282	NS	NA	NS	NA	0.000261274	up in JAK2_HET_U2AF1_HET	NS	NA	0.0424426	up in JAK2_HOM_U2AF1_HET	0.0336663	up in JAK2_HET_U2AF1_HET_ASXL1_HET
LYZ	0.0310434	NS	NA	0.00241769	up in JAK2_HET_U2AF1_HET	0.0245056	up in JAK2_HET_U2AF1_HET	0.0045923	up in JAK2_HOM_U2AF1_HET	0.0343259	up in JAK2_HOM_U2AF1_HET	NS	NA
RAB21	0.0411184	NS	NA	0.0447334	up in JAK2_HET_U2AF1_HET_ASXL1_HET	NS	NA	0.00990505	up in JAK2_HET_U2AF1_HET_ASXL1_HET	0.00898095	up in JAK2_HET_U2AF1_HET_ASXL1_HET_TET2_HET	NS	NA
IKBIP	0.0295038	NS	NA	NS	NA	NS	NA	NS	NA	0.00582967	up in JAK2_HOM_U2AF1_HET	NS	NA
NUP37	0.0290955	0.00231413	up in JAK2_HOM_U2AF1_HET	NS	NA	NS	NA	0.0309006	up in JAK2_HOM_U2AF1_HET	0.00105796	up in JAK2_HOM_U2AF1_HET	NS	NA
BTBD11	0.0171254	NS	NA	NS	NA	0.000395784	up in JAK2_HET_U2AF1_HET_ASXL1_HET_TET2_HET	NS	NA	NS	NA	NS	NA
UBE3B	0.00944967	1.19e-05	up in JAK2_HOM_U2AF1_HET	NS	NA	NS	NA	0.00469057	up in JAK2_HOM_U2AF1_HET	0.000624965	up in JAK2_HOM_U2AF1_HET	NS	NA
ANAPC7	0.0482866	NS	NA	0.0387049	up in JAK2_HET_U2AF1_HET_ASXL1_HET	NS	NA	NS	NA	NS	NA	0.00590902	up in JAK2_HET_U2AF1_HET_ASXL1_HET
DENR	0.0225665	NS	NA	NS	NA	NS	NA	0.024602	up in JAK2_HOM_U2AF1_HET	0.00960241	up in JAK2_HOM_U2AF1_HET	NS	NA
EP400	0.00761373	NS	NA	0.0133212	up in JAK2_HET_U2AF1_HET_ASXL1_HET	NS	NA	0.00409628	up in JAK2_HET_U2AF1_HET_ASXL1_HET	NS	NA	NS	NA
PAN3	0.0110516	0.0127453	up in JAK2_HOM_U2AF1_HET	NS	NA	0.0150903	up in JAK2_HET_U2AF1_HET	0.0192593	up in JAK2_HOM_U2AF1_HET	3.59e-05	up in JAK2_HOM_U2AF1_HET	0.0395665	up in JAK2_HET_U2AF1_HET_ASXL1_HET
AKAP11	0.0108032	0.00418555	up in JAK2_HOM_U2AF1_HET	0.0187896	up in JAK2_HET_U2AF1_HET	NS	NA	2.86e-06	up in JAK2_HOM_U2AF1_HET	NS	NA	8e-05	up in JAK2_HET_U2AF1_HET_ASXL1_HET_TET2_HET
LACC1	0.0262412	NS	NA	NS	NA	0.00205462	up in JAK2_HET_U2AF1_HET_ASXL1_HET_TET2_HET	NS	NA	0.039842	up in JAK2_HET_U2AF1_HET_ASXL1_HET_TET2_HET	NS	NA
SUCLA2	0.0317748	0.0472001	up in JAK2_HOM_U2AF1_HET	NS	NA	NS	NA	NS	NA	0.00483643	up in JAK2_HOM_U2AF1_HET	NS	NA
ATXN8OS	0.0384624	NS	NA	0.00267277	up in JAK2_HET_U2AF1_HET_ASXL1_HET	NS	NA	NS	NA	NaN	NA	0.0226556	up in JAK2_HET_U2AF1_HET_ASXL1_HET
CLYBL	0.0230454	NS	NA	NS	NA	NS	NA	NS	NA	NS	NA	NS	NA
ABHD13	0.0446813	NS	NA	0.0333879	up in JAK2_HET_U2AF1_HET_ASXL1_HET	NS	NA	NS	NA	NS	NA	NS	NA
CARKD	0.0459564	NS	NA	0.00100118	up in JAK2_HET_U2AF1_HET	NS	NA	NaN	NA	NS	NA	0.00631546	up in JAK2_HET_U2AF1_HET_ASXL1_HET_TET2_HET
DCUN1D2	0.0490449	NS	NA	NS	NA	0.00211272	up in JAK2_HET_U2AF1_HET_ASXL1_HET_TET2_HET	NS	NA	0.039842	up in JAK2_HET_U2AF1_HET_ASXL1_HET_TET2_HET	0.00244053	up in JAK2_HET_U2AF1_HET_ASXL1_HET_TET2_HET
TMEM55B	0.00294103	0.0164959	up in JAK2_HOM_U2AF1_HET	9.88e-05	up in JAK2_HET_U2AF1_HET_ASXL1_HET	NS	NA	NS	NA	0.045974	up in JAK2_HOM_U2AF1_HET	0.00368583	up in JAK2_HET_U2AF1_HET_ASXL1_HET
RNASE4	0.0461573	NS	NA	NS	NA	NS	NA	0.00949032	up in JAK2_HOM_U2AF1_HET	NS	NA	NS	NA
EMC9	0.0303463	0.036463	up in JAK2_HET_U2AF1_HET	0.00084697	up in JAK2_HET_U2AF1_HET	NS	NA	NS	NA	NS	NA	NS	NA
RNF31	0.0326862	0.000439751	up in JAK2_HOM_U2AF1_HET	NS	NA	0.036375	up in JAK2_HET_U2AF1_HET_ASXL1_HET_TET2_HET	NS	NA	NS	NA	NS	NA
IRF9	0.0328975	NS	NA	NS	NA	NS	NA	NS	NA	0.00660609	up in JAK2_HOM_U2AF1_HET	0.00653588	up in JAK2_HET_U2AF1_HET_ASXL1_HET
LOC100288846	0.0290153	NS	NA	NS	NA	0.0195088	up in JAK2_HET_U2AF1_HET_ASXL1_HET_TET2_HET	NS	NA	NS	NA	NS	NA
ARF6	0.0108804	0.00242698	up in JAK2_HOM_U2AF1_HET	0.000928296	up in JAK2_HET_U2AF1_HET_ASXL1_HET	NS	NA	NS	NA	NS	NA	NS	NA
ERO1L	0.0163349	NS	NA	0.0291286	up in JAK2_HET_U2AF1_HET_ASXL1_HET	0.000462992	up in JAK2_HET_U2AF1_HET_ASXL1_HET_TET2_HET	NS	NA	NS	NA	NS	NA
VTI1B	0.0488942	0.000288595	up in JAK2_HOM_U2AF1_HET	NS	NA	NS	NA	0.0492446	up in JAK2_HOM_U2AF1_HET	0.00255428	up in JAK2_HOM_U2AF1_HET	NS	NA
ACTN1	0.0284291	NS	NA	NS	NA	0.00115459	up in JAK2_HET_U2AF1_HET_ASXL1_HET_TET2_HET	NS	NA	0.00226678	up in JAK2_HET_U2AF1_HET_ASXL1_HET_TET2_HET	0.0043841	up in JAK2_HET_U2AF1_HET_ASXL1_HET_TET2_HET
ERH	0.04128	NS	NA	NS	NA	0.000347335	up in JAK2_HET_U2AF1_HET	NS	NA	NS	NA	0.0124362	up in JAK2_HET_U2AF1_HET_ASXL1_HET
SRSF5	0.0271541	0.00142827	up in JAK2_HOM_U2AF1_HET	NS	NA	NS	NA	0.0185892	up in JAK2_HOM_U2AF1_HET	NS	NA	NS	NA
NUMB	0.017822	0.00801866	up in JAK2_HOM_U2AF1_HET	0.0170703	up in JAK2_HET_U2AF1_HET	NS	NA	4.4e-06	up in JAK2_HOM_U2AF1_HET	0.0412833	up in JAK2_HOM_U2AF1_HET	0.0247221	up in JAK2_HET_U2AF1_HET_ASXL1_HET_TET2_HET
ACOT2	0.0123775	0.000999364	up in JAK2_HOM_U2AF1_HET	NS	NA	NS	NA	NS	NA	NS	NA	NS	NA
C14orf1	0.00233318	0.00148802	up in JAK2_HOM_U2AF1_HET	NS	NA	NS	NA	0.00363611	up in JAK2_HOM_U2AF1_HET	3.48e-05	up in JAK2_HOM_U2AF1_HET	NS	NA
GSTZ1	0.0261072	NS	NA	NS	NA	NS	NA	NS	NA	0.0343259	up in JAK2_HOM_U2AF1_HET	NS	NA
ITPK1	0.0229151	NS	NA	NS	NA	0.00210009	up in JAK2_HET_U2AF1_HET_ASXL1_HET_TET2_HET	NS	NA	NS	NA	NS	NA
DDX24	0.00549576	2.39e-05	up in JAK2_HET_U2AF1_HET	0.0486617	up in JAK2_HET_U2AF1_HET	NS	NA	0.0197708	up in JAK2_HET_U2AF1_HET_ASXL1_HET	0.000215105	up in JAK2_HET_U2AF1_HET_ASXL1_HET_TET2_HET	NS	NA
EVL	0.0283259	0.00164491	up in JAK2_HOM_U2AF1_HET	NS	NA	NS	NA	NS	NA	NS	NA	NS	NA
MARK3	0.0279231	NS	NA	NS	NA	0.00477682	up in JAK2_HET_U2AF1_HET	0.0426019	up in JAK2_HOM_U2AF1_HET	0.00505296	up in JAK2_HOM_U2AF1_HET	NS	NA
INF2	0.020982	NS	NA	NS	NA	0.0122523	up in JAK2_HET_U2AF1_HET_ASXL1_HET_TET2_HET	NS	NA	NS	NA	0.0273307	up in JAK2_HET_U2AF1_HET_ASXL1_HET_TET2_HET
GOLGA8I	0.00153748	1.7e-05	up in JAK2_HOM_U2AF1_HET	NS	NA	NS	NA	0.000940783	up in JAK2_HOM_U2AF1_HET	0.000820143	up in JAK2_HOM_U2AF1_HET	NS	NA
HERC2	0.0224806	NS	NA	NS	NA	0.00675935	up in JAK2_HET_U2AF1_HET_ASXL1_HET_TET2_HET	NS	NA	NS	NA	NS	NA
LOC646278	0.0271881	0.0197081	up in JAK2_HOM_U2AF1_HET	NS	NA	NS	NA	0.0369669	up in JAK2_HOM_U2AF1_HET	NS	NA	NS	NA
CHRFAM7A	0.0269699	NS	NA	NS	NA	NS	NA	NS	NA	NS	NA	0.0033053	up in JAK2_HET_U2AF1_HET_ASXL1_HET
LYSMD2	0.0394199	NS	NA	0.0352126	up in JAK2_HET_U2AF1_HET_ASXL1_HET	NS	NA	NS	NA	NS	NA	NS	NA
MNS1	0.00848379	NS	NA	0.00488894	up in JAK2_HET_U2AF1_HET_ASXL1_HET	NS	NA	NS	NA	NS	NA	NS	NA
ADAM10	0.0430027	0.0104204	up in JAK2_HOM_U2AF1_HET	NS	NA	NS	NA	0.000678446	up in JAK2_HOM_U2AF1_HET	0.00292497	up in JAK2_HOM_U2AF1_HET	NaN	NA
FAM63B	0.0361191	NS	NA	0.000389364	up in JAK2_HET_U2AF1_HET	NS	NA	NS	NA	NS	NA	NS	NA
FEM1B	0.0192174	0.000363314	up in JAK2_HOM_U2AF1_HET	NS	NA	NS	NA	NS	NA	8.93e-05	up in JAK2_HOM_U2AF1_HET	NS	NA
PARP6	0.0249975	NS	NA	0.0123337	up in JAK2_HET_U2AF1_HET	0.0352246	up in JAK2_HET_U2AF1_HET_ASXL1_HET_TET2_HET	0.0459264	up in JAK2_HOM_U2AF1_HET	NS	NA	1.47e-05	up in JAK2_HET_U2AF1_HET_ASXL1_HET_TET2_HET
SNUPN	0.0376485	NS	NA	NS	NA	0.0224121	up in JAK2_HET_U2AF1_HET	NS	NA	NS	NA	0.0073438	up in JAK2_HET_U2AF1_HET_ASXL1_HET
GOLGA6L10	0.00306079	0.0343093	up in JAK2_HOM_U2AF1_HET	NS	NA	NS	NA	0.00100305	up in JAK2_HOM_U2AF1_HET	0.0051886	up in JAK2_HOM_U2AF1_HET	NS	NA
ABHD2	0.00737511	0.000605558	up in JAK2_HOM_U2AF1_HET	NS	NA	0.0492521	up in JAK2_HET_U2AF1_HET_ASXL1_HET_TET2_HET	3.97e-05	up in JAK2_HOM_U2AF1_HET	NS	NA	0.00416831	up in JAK2_HET_U2AF1_HET_ASXL1_HET_TET2_HET
MRPL28	0.0432714	0.0132867	up in JAK2_HOM_U2AF1_HET	0.0411962	up in JAK2_HET_U2AF1_HET	NS	NA	6.12e-05	up in JAK2_HOM_U2AF1_HET	0.033945	up in JAK2_HOM_U2AF1_HET	NS	NA
RAB40C	0.022847	NS	NA	0.00158802	up in JAK2_HET_U2AF1_HET_ASXL1_HET	NS	NA	NS	NA	NS	NA	0.0484267	up in JAK2_HET_U2AF1_HET_ASXL1_HET
JMJD8	0.0464458	0.00113045	up in JAK2_HOM_U2AF1_HET	NS	NA	NS	NA	3.99e-05	up in JAK2_HOM_U2AF1_HET	NS	NA	0.0242368	up in JAK2_HET_U2AF1_HET_ASXL1_HET_TET2_HET
FAHD1	0.0319028	NS	NA	NS	NA	NS	NA	NS	NA	NS	NA	0.0236094	up in JAK2_HET_U2AF1_HET_ASXL1_HET
LITAF	0.00121127	NS	NA	NS	NA	2.96071e-06	up in JAK2_HET_U2AF1_HET_ASXL1_HET_TET2_HET	NS	NA	0.00185459	up in JAK2_HET_U2AF1_HET_ASXL1_HET_TET2_HET	0.0122602	up in JAK2_HET_U2AF1_HET_ASXL1_HET_TET2_HET
CPPED1	0.00356246	NS	NA	NS	NA	0.000614743	up in JAK2_HET_U2AF1_HET_ASXL1_HET_TET2_HET	NS	NA	NS	NA	0.00148311	up in JAK2_HET_U2AF1_HET_ASXL1_HET_TET2_HET
PARN	0.0379859	NS	NA	NS	NA	NS	NA	NS	NA	0.00428398	up in JAK2_HOM_U2AF1_HET	0.0158429	up in JAK2_HET_U2AF1_HET_ASXL1_HET
NTAN1	0.0181755	NS	NA	NS	NA	2.07013e-06	up in JAK2_HET_U2AF1_HET	NS	NA	3.42e-05	up in JAK2_HOM_U2AF1_HET	4.36e-06	up in JAK2_HET_U2AF1_HET_ASXL1_HET
METTL9	0.0278025	NS	NA	0.0292551	up in JAK2_HET_U2AF1_HET	0.000801111	up in JAK2_HET_U2AF1_HET	NS	NA	NS	NA	NS	NA
TNRC6A	0.0389646	0.00572213	up in JAK2_HOM_U2AF1_HET	NS	NA	NS	NA	6.28e-05	up in JAK2_HOM_U2AF1_HET	NS	NA	0.0097539	up in JAK2_HET_U2AF1_HET_ASXL1_HET_TET2_HET
SH2B1	0.0182228	0.0257523	up in JAK2_HOM_U2AF1_HET	NS	NA	0.00817163	up in JAK2_HET_U2AF1_HET_ASXL1_HET_TET2_HET	0.0161415	up in JAK2_HOM_U2AF1_HET	NS	NA	0.00802914	up in JAK2_HET_U2AF1_HET_ASXL1_HET_TET2_HET
MYLPF	0.010572	NS	NA	0.0176037	up in JAK2_HET_U2AF1_HET_ASXL1_HET	0.0155457	up in JAK2_HET_U2AF1_HET_ASXL1_HET_TET2_HET	NS	NA	NS	NA	NS	NA
RPGRIP1L	0.0156126	NS	NA	0.0279728	up in JAK2_HET_U2AF1_HET_ASXL1_HET	NS	NA	NS	NA	NaN	NA	0.0226556	up in JAK2_HET_U2AF1_HET_ASXL1_HET
NUDT21	0.0264098	0.000715704	up in JAK2_HET_U2AF1_HET	0.00562082	up in JAK2_HET_U2AF1_HET	NS	NA	NS	NA	0.0244451	up in JAK2_HET_U2AF1_HET_ASXL1_HET_TET2_HET	NS	NA
MT1F	0.00252359	NS	NA	7.2e-05	up in JAK2_HET_U2AF1_HET_ASXL1_HET	5.33152e-05	up in JAK2_HET_U2AF1_HET_ASXL1_HET_TET2_HET	NS	NA	NS	NA	NS	NA
CETP	0.00154373	0.0471304	up in JAK2_HOM_U2AF1_HET	NS	NA	NS	NA	NS	NA	NS	NA	NS	NA
FAM96B	0.0343066	0.0108374	up in JAK2_HOM_U2AF1_HET	0.0157393	up in JAK2_HET_U2AF1_HET_ASXL1_HET	NS	NA	NS	NA	NS	NA	NS	NA
CTRL	0.000977749	0.00227851	up in JAK2_HOM_U2AF1_HET	NS	NA	NS	NA	NS	NA	0.00292497	up in JAK2_HOM_U2AF1_HET	NS	NA
PSMB10	0.0474791	NS	NA	0.00138159	up in JAK2_HET_U2AF1_HET_ASXL1_HET	NS	NA	NS	NA	NS	NA	NS	NA
DPEP3	0.00293828	NS	NA	NS	NA	0.0195088	up in JAK2_HET_U2AF1_HET_ASXL1_HET_TET2_HET	NaN	NA	NS	NA	0.00631546	up in JAK2_HET_U2AF1_HET_ASXL1_HET_TET2_HET
NQO1	0.0129145	NS	NA	NS	NA	0.00231917	up in JAK2_HET_U2AF1_HET_ASXL1_HET_TET2_HET	NS	NA	NS	NA	0.0176633	up in JAK2_HET_U2AF1_HET_ASXL1_HET_TET2_HET
VAC14	0.0243628	0.0316079	up in JAK2_HOM_U2AF1_HET	NS	NA	NS	NA	NS	NA	NS	NA	NS	NA
ZNF23	0.0230022	NS	NA	NS	NA	NS	NA	NaN	NA	NS	NA	0.00150706	up in JAK2_HET_U2AF1_HET_ASXL1_HET_TET2_HET
ADAT1	0.020301	0.0040303	up in JAK2_HOM_U2AF1_HET	NS	NA	0.0200805	up in JAK2_HET_U2AF1_HET_ASXL1_HET_TET2_HET	0.000940783	up in JAK2_HOM_U2AF1_HET	NS	NA	0.00369556	up in JAK2_HET_U2AF1_HET_ASXL1_HET_TET2_HET
MAF	0.0446879	NS	NA	NS	NA	0.000395784	up in JAK2_HET_U2AF1_HET_ASXL1_HET_TET2_HET	NS	NA	NS	NA	NS	NA
CMC2	0.0494471	0.00170425	up in JAK2_HET_U2AF1_HET	NS	NA	NS	NA	0.00122513	up in JAK2_HET_U2AF1_HET_ASXL1_HET	0.000141809	up in JAK2_HET_U2AF1_HET_ASXL1_HET_TET2_HET	NS	NA
COTL1	0.0319904	0.0125151	up in JAK2_HET_U2AF1_HET	NS	NA	NS	NA	NS	NA	0.000311606	up in JAK2_HET_U2AF1_HET_ASXL1_HET_TET2_HET	0.0100904	up in JAK2_HET_U2AF1_HET_ASXL1_HET_TET2_HET
FBXO31	0.0466239	NS	NA	0.00398435	up in JAK2_HET_U2AF1_HET_ASXL1_HET	NS	NA	NS	NA	NaN	NA	0.00869534	up in JAK2_HET_U2AF1_HET_ASXL1_HET
KLHDC4	0.0479773	0.0290232	up in JAK2_HOM_U2AF1_HET	NS	NA	NS	NA	NS	NA	0.0349926	up in JAK2_HOM_U2AF1_HET	NS	NA
BANP	0.0317758	NS	NA	NS	NA	0.00215396	up in JAK2_HET_U2AF1_HET_ASXL1_HET_TET2_HET	NS	NA	NS	NA	0.00435754	up in JAK2_HET_U2AF1_HET_ASXL1_HET_TET2_HET
ACSF3	0.015258	0.00887124	up in JAK2_HOM_U2AF1_HET	NS	NA	NS	NA	0.000552505	up in JAK2_HOM_U2AF1_HET	NS	NA	NS	NA
SPG7	0.0249104	0.000312267	up in JAK2_HOM_U2AF1_HET	NS	NA	NS	NA	0.0149104	up in JAK2_HOM_U2AF1_HET	0.00190309	up in JAK2_HOM_U2AF1_HET	NS	NA
CPNE7	0.00310466	NS	NA	0.00374067	up in JAK2_HET_U2AF1_HET_ASXL1_HET	NS	NA	NS	NA	NaN	NA	0.00869534	up in JAK2_HET_U2AF1_HET_ASXL1_HET
C16orf55	0.00675316	NS	NA	0.00170567	up in JAK2_HET_U2AF1_HET	NS	NA	0.000565427	up in JAK2_HOM_U2AF1_HET	NS	NA	NS	NA
CRK	0.0115749	0.00525141	up in JAK2_HOM_U2AF1_HET	NS	NA	NS	NA	0.000179092	up in JAK2_HOM_U2AF1_HET	0.00369513	up in JAK2_HOM_U2AF1_HET	NS	NA
PAFAH1B1	0.00361527	NS	NA	NS	NA	0.00187156	up in JAK2_HET_U2AF1_HET_ASXL1_HET_TET2_HET	NS	NA	NS	NA	NS	NA
RPAIN	0.0379058	0.000478264	up in JAK2_HOM_U2AF1_HET	NS	NA	NS	NA	NS	NA	0.0110201	up in JAK2_HOM_U2AF1_HET	NS	NA
ACADVL	0.00757076	0.0149555	up in JAK2_HOM_U2AF1_HET	NS	NA	0.000476157	up in JAK2_HET_U2AF1_HET_ASXL1_HET_TET2_HET	0.0460179	up in JAK2_HOM_U2AF1_HET	NS	NA	0.00322292	up in JAK2_HET_U2AF1_HET_ASXL1_HET_TET2_HET
SENP3	0.0425683	NS	NA	NS	NA	NS	NA	NS	NA	0.00292497	up in JAK2_HOM_U2AF1_HET	0.0226556	up in JAK2_HET_U2AF1_HET_ASXL1_HET
CCDC42	0.000781777	NS	NA	3.86e-05	up in JAK2_HET_U2AF1_HET_ASXL1_HET	0.00032184	up in JAK2_HET_U2AF1_HET_ASXL1_HET_TET2_HET	0.00505393	up in JAK2_HET_U2AF1_HET_ASXL1_HET	0.00853421	up in JAK2_HET_U2AF1_HET_ASXL1_HET_TET2_HET	NS	NA
ATPAF2	0.0238174	NS	NA	0.0136615	up in JAK2_HET_U2AF1_HET_ASXL1_HET	NS	NA	NS	NA	NS	NA	0.00038843	up in JAK2_HET_U2AF1_HET_ASXL1_HET
SPECC1	0.0151576	NS	NA	0.0411454	up in JAK2_HET_U2AF1_HET	NS	NA	NS	NA	NS	NA	0.00223186	up in JAK2_HET_U2AF1_HET_ASXL1_HET_TET2_HET
GIT1	2.65585e-05	NS	NA	NS	NA	4.70634e-05	up in JAK2_HET_U2AF1_HET_ASXL1_HET_TET2_HET	0.0151885	up in JAK2_HOM_U2AF1_HET	NS	NA	5.56e-06	up in JAK2_HET_U2AF1_HET_ASXL1_HET_TET2_HET
ANKRD13B	0.0466921	NS	NA	NS	NA	NS	NA	NS	NA	NS	NA	NS	NA
C17orf75	0.00585913	9.43e-05	up in JAK2_HOM_U2AF1_HET	NS	NA	NS	NA	0.037932	up in JAK2_HOM_U2AF1_HET	0.00323018	up in JAK2_HOM_U2AF1_HET	NS	NA
LOC440434	0.0429451	NS	NA	NS	NA	0.0133246	up in JAK2_HET_U2AF1_HET_ASXL1_HET_TET2_HET	NS	NA	NS	NA	0.000298345	up in JAK2_HET_U2AF1_HET_ASXL1_HET_TET2_HET
PNMT	0.0274295	0.0302749	up in JAK2_HOM_U2AF1_HET	NS	NA	0.0162024	up in JAK2_HET_U2AF1_HET_ASXL1_HET_TET2_HET	0.0109957	up in JAK2_HOM_U2AF1_HET	NS	NA	0.00793656	up in JAK2_HET_U2AF1_HET_ASXL1_HET_TET2_HET
ERBB2	0.0363528	NS	NA	0.027746	up in JAK2_HET_U2AF1_HET_ASXL1_HET	NS	NA	NS	NA	NS	NA	0.0226556	up in JAK2_HET_U2AF1_HET_ASXL1_HET
DHX58	0.000124816	0.00010777	up in JAK2_HOM_U2AF1_HET	NS	NA	NS	NA	2.86e-06	up in JAK2_HOM_U2AF1_HET	0.000701395	up in JAK2_HOM_U2AF1_HET	NS	NA
MLX	0.0190597	NS	NA	NS	NA	6.8663e-05	up in JAK2_HET_U2AF1_HET_ASXL1_HET_TET2_HET	NS	NA	0.0193069	up in JAK2_HET_U2AF1_HET_ASXL1_HET_TET2_HET	0.00388409	up in JAK2_HET_U2AF1_HET_ASXL1_HET_TET2_HET
COA3	0.0305311	0.00211189	up in JAK2_HOM_U2AF1_HET	NS	NA	0.0456715	up in JAK2_HET_U2AF1_HET	0.000436512	up in JAK2_HOM_U2AF1_HET	1.22e-05	up in JAK2_HOM_U2AF1_HET	NS	NA
PHB	0.0102707	NS	NA	0.000660614	up in JAK2_HET_U2AF1_HET_ASXL1_HET	0.000389682	up in JAK2_HET_U2AF1_HET_ASXL1_HET_TET2_HET	NS	NA	NS	NA	NS	NA
SLC35B1	0.0396958	NS	NA	0.0262331	up in JAK2_HET_U2AF1_HET_ASXL1_HET	NS	NA	NS	NA	NS	NA	NS	NA
LRRC59	0.0328692	0.000301742	up in JAK2_HOM_U2AF1_HET	0.00245533	up in JAK2_HET_U2AF1_HET_ASXL1_HET	NS	NA	NS	NA	0.000177871	up in JAK2_HOM_U2AF1_HET	0.00179271	up in JAK2_HET_U2AF1_HET_ASXL1_HET
TOB1	0.0140915	NS	NA	0.00684017	up in JAK2_HET_U2AF1_HET_ASXL1_HET	NS	NA	NS	NA	NS	NA	0.0112433	up in JAK2_HET_U2AF1_HET_ASXL1_HET
TOB1-AS1	0.00361966	0.000232331	up in JAK2_HOM_U2AF1_HET	0.000469561	up in JAK2_HET_U2AF1_HET_ASXL1_HET	NS	NA	NS	NA	NS	NA	NS	NA
SUPT4H1	0.000413187	5.8e-05	up in JAK2_HOM_U2AF1_HET	NS	NA	0.00383607	up in JAK2_HET_U2AF1_HET_ASXL1_HET_TET2_HET	0.000308561	up in JAK2_HOM_U2AF1_HET	NS	NA	0.0167136	up in JAK2_HET_U2AF1_HET_ASXL1_HET_TET2_HET
CLTC	3.12404e-05	NS	NA	NS	NA	0.000245148	up in JAK2_HET_U2AF1_HET_ASXL1_HET_TET2_HET	NS	NA	NS	NA	0.000182482	up in JAK2_HET_U2AF1_HET_ASXL1_HET_TET2_HET
MED13	0.00732157	NS	NA	NS	NA	0.00107946	up in JAK2_HET_U2AF1_HET_ASXL1_HET_TET2_HET	NS	NA	NS	NA	0.000246948	up in JAK2_HET_U2AF1_HET_ASXL1_HET_TET2_HET
DCAF7	0.0439256	NS	NA	NS	NA	0.00674127	up in JAK2_HET_U2AF1_HET	NS	NA	NS	NA	0.00798951	up in JAK2_HET_U2AF1_HET_ASXL1_HET
CD79B	0.00567851	NS	NA	NS	NA	0.000356144	up in JAK2_HET_U2AF1_HET_ASXL1_HET_TET2_HET	NS	NA	NS	NA	0.000102315	up in JAK2_HET_U2AF1_HET_ASXL1_HET_TET2_HET
SMURF2	0.00563597	0.00206934	up in JAK2_HOM_U2AF1_HET	NS	NA	NS	NA	0.0294052	up in JAK2_HOM_U2AF1_HET	0.0051886	up in JAK2_HOM_U2AF1_HET	NS	NA
GGA3	0.0305988	NS	NA	0.00541388	up in JAK2_HET_U2AF1_HET	NS	NA	NS	NA	NS	NA	NS	NA
SNHG16	0.0423553	0.0147514	up in JAK2_HET_U2AF1_HET	NS	NA	NS	NA	0.000425042	up in JAK2_HET_U2AF1_HET_ASXL1_HET	0.023348	up in JAK2_HET_U2AF1_HET_ASXL1_HET_TET2_HET	NS	NA
TMC8	0.0345154	NS	NA	NS	NA	NS	NA	NS	NA	0.0350046	up in JAK2_HOM_U2AF1_HET	NS	NA
LRRC45	0.0189646	NS	NA	NS	NA	NS	NA	NS	NA	NS	NA	NS	NA
LPIN2	0.00811056	0.00040527	up in JAK2_HOM_U2AF1_HET	NS	NA	NS	NA	0.026362	up in JAK2_HOM_U2AF1_HET	NS	NA	NS	NA
RALBP1	0.0279119	0.00576181	up in JAK2_HOM_U2AF1_HET	0.0253913	up in JAK2_HET_U2AF1_HET_ASXL1_HET	NS	NA	NS	NA	NS	NA	NS	NA
OSBPL1A	0.0402996	0.00610593	up in JAK2_HOM_U2AF1_HET	NS	NA	NS	NA	4.26e-05	up in JAK2_HOM_U2AF1_HET	NS	NA	0.0107775	up in JAK2_HET_U2AF1_HET_ASXL1_HET_TET2_HET
DSC2	2.29677e-05	NS	NA	3.22e-09	up in JAK2_HET_U2AF1_HET_ASXL1_HET	0.00335135	up in JAK2_HET_U2AF1_HET_ASXL1_HET_TET2_HET	NS	NA	NS	NA	NS	NA
MEX3C	0.036967	NS	NA	NS	NA	0.0183162	up in JAK2_HET_U2AF1_HET_ASXL1_HET_TET2_HET	NS	NA	NS	NA	NS	NA
MALT1	0.0165554	0.000396116	up in JAK2_HOM_U2AF1_HET	2.18e-05	up in JAK2_HET_U2AF1_HET_ASXL1_HET	0.0177343	up in JAK2_HET_U2AF1_HET_ASXL1_HET_TET2_HET	NS	NA	NS	NA	NS	NA
PMAIP1	0.0318294	NS	NA	0.00121042	up in JAK2_HET_U2AF1_HET_ASXL1_HET	NS	NA	NS	NA	NS	NA	NS	NA
PHLPP1	0.00191284	NS	NA	NS	NA	0.000481606	up in JAK2_HET_U2AF1_HET_ASXL1_HET_TET2_HET	NS	NA	0.0413597	up in JAK2_HET_U2AF1_HET_ASXL1_HET_TET2_HET	NS	NA
MIER2	0.00952075	0.0283425	up in JAK2_HOM_U2AF1_HET	NS	NA	NS	NA	NS	NA	0.0338242	up in JAK2_HOM_U2AF1_HET	NS	NA
WDR18	0.0448021	NS	NA	0.00180205	up in JAK2_HET_U2AF1_HET_ASXL1_HET	NS	NA	NS	NA	NS	NA	0.0137417	up in JAK2_HET_U2AF1_HET_ASXL1_HET
CIRBP-AS1	0.037241	NS	NA	NS	NA	0.0033987	up in JAK2_HET_U2AF1_HET_ASXL1_HET_TET2_HET	NS	NA	NS	NA	NS	NA
MKNK2	0.0487812	NS	NA	NS	NA	0.00965027	up in JAK2_HET_U2AF1_HET_ASXL1_HET_TET2_HET	NS	NA	NS	NA	0.0317313	up in JAK2_HET_U2AF1_HET_ASXL1_HET_TET2_HET
DPP9	0.0391161	0.0328414	up in JAK2_HOM_U2AF1_HET	0.0027878	up in JAK2_HET_U2AF1_HET	NS	NA	2.86e-06	up in JAK2_HOM_U2AF1_HET	NS	NA	1.79e-05	up in JAK2_HET_U2AF1_HET_ASXL1_HET_TET2_HET
SAFB2	0.0180743	NS	NA	NS	NA	0.0140541	up in JAK2_HET_U2AF1_HET	0.00149368	up in JAK2_HOM_U2AF1_HET	0.00018515	up in JAK2_HOM_U2AF1_HET	NS	NA
TRIP10	0.00638869	0.000519953	up in JAK2_HOM_U2AF1_HET	NS	NA	NS	NA	NS	NA	NS	NA	NS	NA
ARHGEF18	0.0460791	0.00678685	up in JAK2_HOM_U2AF1_HET	NS	NA	0.00939507	up in JAK2_HET_U2AF1_HET_ASXL1_HET_TET2_HET	NS	NA	NS	NA	NS	NA
MAP2K7	0.0154579	0.000299627	up in JAK2_HOM_U2AF1_HET	NS	NA	NS	NA	0.00297264	up in JAK2_HOM_U2AF1_HET	0.00527625	up in JAK2_HOM_U2AF1_HET	NS	NA
CERS4	0.0273315	0.00227851	up in JAK2_HOM_U2AF1_HET	NS	NA	NS	NA	0.0109957	up in JAK2_HOM_U2AF1_HET	NS	NA	NS	NA
NDUFA7	0.030433	NS	NA	NS	NA	0.00451401	up in JAK2_HET_U2AF1_HET	0.00649451	up in JAK2_HET_U2AF1_HET_ASXL1_HET	NS	NA	2.13e-05	up in JAK2_HET_U2AF1_HET_ASXL1_HET
PRAM1	0.0249	0.0127017	up in JAK2_HOM_U2AF1_HET	NS	NA	NS	NA	0.0264275	up in JAK2_HOM_U2AF1_HET	NS	NA	NS	NA
C19orf66	0.0158994	0.00084103	up in JAK2_HOM_U2AF1_HET	NS	NA	NS	NA	0.00340885	up in JAK2_HOM_U2AF1_HET	0.00491335	up in JAK2_HOM_U2AF1_HET	NS	NA
PPAN	0.0218303	0.00783808	up in JAK2_HOM_U2AF1_HET	NS	NA	NS	NA	0.0206458	up in JAK2_HOM_U2AF1_HET	0.00128421	up in JAK2_HOM_U2AF1_HET	NS	NA
ICAM4	0.0125773	NS	NA	NS	NA	7.65778e-06	up in JAK2_HET_U2AF1_HET_ASXL1_HET_TET2_HET	NS	NA	NS	NA	0.00278801	up in JAK2_HET_U2AF1_HET_ASXL1_HET_TET2_HET
QTRT1	0.0212737	0.0201177	up in JAK2_HOM_U2AF1_HET	NS	NA	NS	NA	0.0297803	up in JAK2_HOM_U2AF1_HET	0.00261763	up in JAK2_HOM_U2AF1_HET	NS	NA
SMARCA4	0.026799	NS	NA	0.0140955	up in JAK2_HET_U2AF1_HET_ASXL1_HET	NS	NA	0.00342153	up in JAK2_HET_U2AF1_HET_ASXL1_HET	0.0258035	up in JAK2_HET_U2AF1_HET_ASXL1_HET_TET2_HET	NS	NA
TMEM205	0.0195935	NS	NA	0.00103801	up in JAK2_HET_U2AF1_HET_ASXL1_HET	NS	NA	NS	NA	NS	NA	0.0300063	up in JAK2_HET_U2AF1_HET_ASXL1_HET
SWSAP1	0.00702959	0.0170455	up in JAK2_HOM_U2AF1_HET	NS	NA	NS	NA	5.65e-05	up in JAK2_HOM_U2AF1_HET	0.0137174	up in JAK2_HOM_U2AF1_HET	NS	NA
FBXW9	0.00977978	0.000195907	up in JAK2_HOM_U2AF1_HET	NS	NA	NS	NA	0.0240404	up in JAK2_HOM_U2AF1_HET	0.000178534	up in JAK2_HOM_U2AF1_HET	NS	NA
TPM4	0.0372692	0.0414259	up in JAK2_HOM_U2AF1_HET	NS	NA	NS	NA	0.000584478	up in JAK2_HOM_U2AF1_HET	NS	NA	NS	NA
C19orf44	0.0485874	NaN	NA	0.00101125	up in JAK2_HET_U2AF1_HET_ASXL1_HET	0.00017608	up in JAK2_HET_U2AF1_HET_ASXL1_HET_TET2_HET	NS	NA	NS	NA	NS	NA
GTPBP3	0.0382752	0.000540937	up in JAK2_HOM_U2AF1_HET	0.00161156	up in JAK2_HET_U2AF1_HET_ASXL1_HET	NS	NA	NS	NA	0.0299197	up in JAK2_HOM_U2AF1_HET	NS	NA
SLC25A42	0.0064641	0.000462274	up in JAK2_HOM_U2AF1_HET	NS	NA	NS	NA	NS	NA	3.42e-05	up in JAK2_HOM_U2AF1_HET	0.0033053	up in JAK2_HET_U2AF1_HET_ASXL1_HET
RBM42	0.0406626	0.0219627	up in JAK2_HOM_U2AF1_HET	0.000784897	up in JAK2_HET_U2AF1_HET_ASXL1_HET	NS	NA	NS	NA	NS	NA	NS	NA
MLL4	0.0432528	NS	NA	0.000319494	up in JAK2_HET_U2AF1_HET	NS	NA	9.32e-05	up in JAK2_HOM_U2AF1_HET	NS	NA	NS	NA
CAPNS1	0.0278976	NS	NA	NS	NA	0.0298105	up in JAK2_HET_U2AF1_HET_ASXL1_HET_TET2_HET	NS	NA	NS	NA	NS	NA
ZFP14	0.00727456	0.0102507	up in JAK2_HOM_U2AF1_HET	NS	NA	NS	NA	0.0107029	up in JAK2_HOM_U2AF1_HET	0.0338242	up in JAK2_HOM_U2AF1_HET	NS	NA
ZNF260	0.027288	NS	NA	NS	NA	NS	NA	NS	NA	NS	NA	0.00347079	up in JAK2_HET_U2AF1_HET_ASXL1_HET_TET2_HET
ZNF780B	0.0142724	NS	NA	NS	NA	NS	NA	NS	NA	0.0347227	up in JAK2_HOM_U2AF1_HET	NS	NA
AKT2	0.0100221	0.000976234	up in JAK2_HOM_U2AF1_HET	NS	NA	NS	NA	0.0273609	up in JAK2_HOM_U2AF1_HET	0.0427462	up in JAK2_HOM_U2AF1_HET	NS	NA
TMEM91	0.0425913	NS	NA	NS	NA	0.006369	up in JAK2_HET_U2AF1_HET	NS	NA	0.00883672	up in JAK2_HOM_U2AF1_HET	NS	NA
B3GNT8	0.00939851	NS	NA	0.000227553	up in JAK2_HET_U2AF1_HET_ASXL1_HET	NS	NA	0.0455955	up in JAK2_HET_U2AF1_HET_ASXL1_HET	NaN	NA	0.000467078	up in JAK2_HET_U2AF1_HET_ASXL1_HET
RPS19	0.0394579	NS	NA	NS	NA	NS	NA	NS	NA	NS	NA	NS	NA
ARHGEF1	0.0220677	NS	NA	NS	NA	NS	NA	NS	NA	0.0141495	up in JAK2_HOM_U2AF1_HET	0.00751015	up in JAK2_HET_U2AF1_HET_ASXL1_HET
LOC100996307	0.0167981	0.0405651	up in JAK2_HOM_U2AF1_HET	NS	NA	NS	NA	0.0337747	up in JAK2_HOM_U2AF1_HET	0.0119525	up in JAK2_HOM_U2AF1_HET	NS	NA
ZNF227	0.033256	0.0310757	up in JAK2_HOM_U2AF1_HET	NS	NA	NS	NA	0.000678446	up in JAK2_HOM_U2AF1_HET	0.00292497	up in JAK2_HOM_U2AF1_HET	NaN	NA
ZNF296	0.0353262	NS	NA	0.0279728	up in JAK2_HET_U2AF1_HET_ASXL1_HET	NS	NA	NS	NA	NS	NA	NS	NA
PRR24	0.00065411	0.00185934	up in JAK2_HOM_U2AF1_HET	NS	NA	NS	NA	NS	NA	0.000688223	up in JAK2_HOM_U2AF1_HET	0.0222169	up in JAK2_HET_U2AF1_HET_ASXL1_HET
GLTSCR2	0.0445886	NS	NA	NS	NA	0.00347618	up in JAK2_HET_U2AF1_HET_ASXL1_HET_TET2_HET	NS	NA	0.0163367	up in JAK2_HET_U2AF1_HET_ASXL1_HET_TET2_HET	0.017421	up in JAK2_HET_U2AF1_HET_ASXL1_HET_TET2_HET
LOC100505812	0.00445889	1.81e-05	up in JAK2_HOM_U2AF1_HET	NS	NA	NS	NA	0.000917381	up in JAK2_HOM_U2AF1_HET	0.000770675	up in JAK2_HOM_U2AF1_HET	NS	NA
BCAT2	0.00781376	NS	NA	0.0301829	up in JAK2_HET_U2AF1_HET_ASXL1_HET	0.00553896	up in JAK2_HET_U2AF1_HET	NS	NA	0.0347227	up in JAK2_HOM_U2AF1_HET	4.62e-06	up in JAK2_HET_U2AF1_HET_ASXL1_HET
RPL13A	0.046569	0.0111853	up in JAK2_HOM_U2AF1_HET	NS	NA	0.00619629	up in JAK2_HET_U2AF1_HET_ASXL1_HET_TET2_HET	NS	NA	NS	NA	NS	NA
FCGRT	0.00907367	NS	NA	0.00497392	up in JAK2_HET_U2AF1_HET_ASXL1_HET	NS	NA	NS	NA	NS	NA	0.0160374	up in JAK2_HET_U2AF1_HET_ASXL1_HET
TBC1D17	4.96556e-05	9.57e-08	up in JAK2_HOM_U2AF1_HET	NS	NA	NS	NA	1.37e-06	up in JAK2_HOM_U2AF1_HET	3.72e-07	up in JAK2_HOM_U2AF1_HET	NS	NA
CLEC11A	3.71704e-05	NS	NA	NS	NA	1.59547e-09	up in JAK2_HET_U2AF1_HET_ASXL1_HET_TET2_HET	NS	NA	0.0280363	up in JAK2_HET_U2AF1_HET_ASXL1_HET_TET2_HET	6.94e-05	up in JAK2_HET_U2AF1_HET_ASXL1_HET_TET2_HET
CTU1	0.00620089	NS	NA	0.000297925	up in JAK2_HET_U2AF1_HET	NS	NA	8.21e-05	up in JAK2_HOM_U2AF1_HET	NS	NA	0.00229964	up in JAK2_HET_U2AF1_HET_ASXL1_HET_TET2_HET
SIGLEC10	0.0304348	NS	NA	0.0121304	up in JAK2_HET_U2AF1_HET_ASXL1_HET	NS	NA	NS	NA	NS	NA	0.0114642	up in JAK2_HET_U2AF1_HET_ASXL1_HET
ZNF610	0.0311278	0.0486991	up in JAK2_HOM_U2AF1_HET	NS	NA	NS	NA	NS	NA	0.0246862	up in JAK2_HOM_U2AF1_HET	NS	NA
ZNF83	0.0282096	NS	NA	0.00964383	up in JAK2_HET_U2AF1_HET_ASXL1_HET	NS	NA	NS	NA	NS	NA	0.0317667	up in JAK2_HET_U2AF1_HET_ASXL1_HET
ZNF160	0.0431276	NS	NA	NS	NA	NS	NA	NS	NA	NS	NA	0.00982704	up in JAK2_HET_U2AF1_HET_ASXL1_HET
ZNF761	0.0218869	NS	NA	9.64e-05	up in JAK2_HET_U2AF1_HET_ASXL1_HET	NS	NA	NS	NA	NS	NA	NS	NA
LENG1	0.0212506	NS	NA	0.00127148	up in JAK2_HET_U2AF1_HET	NS	NA	NS	NA	NS	NA	NS	NA
TMEM86B	0.049832	0.00223086	up in JAK2_HOM_U2AF1_HET	NS	NA	0.0203082	up in JAK2_HET_U2AF1_HET_ASXL1_HET_TET2_HET	NS	NA	NS	NA	NS	NA
UBE2S	0.00138384	NS	NA	NS	NA	0.00624175	up in JAK2_HET_U2AF1_HET_ASXL1_HET_TET2_HET	NS	NA	0.0475308	up in JAK2_HET_U2AF1_HET_ASXL1_HET_TET2_HET	0.0388709	up in JAK2_HET_U2AF1_HET_ASXL1_HET_TET2_HET
ZNF134	0.00806746	0.00967111	up in JAK2_HOM_U2AF1_HET	0.0138761	up in JAK2_HET_U2AF1_HET_ASXL1_HET	0.000390128	up in JAK2_HET_U2AF1_HET_ASXL1_HET_TET2_HET	NS	NA	NS	NA	NS	NA
ZNF776	0.0297644	NS	NA	0.00169248	up in JAK2_HET_U2AF1_HET	NS	NA	NS	NA	NS	NA	NS	NA
A1BG	0.00380473	NS	NA	2.04e-06	up in JAK2_HET_U2AF1_HET_ASXL1_HET	0.0354362	up in JAK2_HET_U2AF1_HET_ASXL1_HET_TET2_HET	NS	NA	NS	NA	NS	NA
ADAM17	0.0182041	NS	NA	2.66e-07	up in JAK2_HET_U2AF1_HET	NS	NA	0.0082677	up in JAK2_HOM_U2AF1_HET	NS	NA	2.03e-05	up in JAK2_HET_U2AF1_HET_ASXL1_HET_TET2_HET
NOL10	0.029049	NS	NA	0.000290387	up in JAK2_HET_U2AF1_HET_ASXL1_HET	NS	NA	NS	NA	NS	NA	NS	NA
WDR35	0.0372088	NS	NA	NS	NA	NS	NA	NS	NA	NS	NA	NS	NA
RHOB	0.00494803	0.0236063	up in JAK2_HOM_U2AF1_HET	0.0144394	up in JAK2_HET_U2AF1_HET_ASXL1_HET	2.35281e-05	up in JAK2_HET_U2AF1_HET_ASXL1_HET_TET2_HET	NS	NA	NS	NA	NS	NA
ADCY3	0.0127802	0.0314821	up in JAK2_HOM_U2AF1_HET	0.016807	up in JAK2_HET_U2AF1_HET_ASXL1_HET	NS	NA	NS	NA	NS	NA	NS	NA
EMILIN1	0.000466278	NS	NA	NS	NA	0.00254386	up in JAK2_HET_U2AF1_HET_ASXL1_HET_TET2_HET	NS	NA	NS	NA	0.00793656	up in JAK2_HET_U2AF1_HET_ASXL1_HET_TET2_HET
ABHD1	0.022403	NS	NA	0.0282011	up in JAK2_HET_U2AF1_HET_ASXL1_HET	NS	NA	NS	NA	NaN	NA	0.0226556	up in JAK2_HET_U2AF1_HET_ASXL1_HET
CAD	0.0206982	0.0310757	up in JAK2_HOM_U2AF1_HET	NS	NA	0.000385985	up in JAK2_HET_U2AF1_HET_ASXL1_HET_TET2_HET	0.0116011	up in JAK2_HOM_U2AF1_HET	NS	NA	0.00067724	up in JAK2_HET_U2AF1_HET_ASXL1_HET_TET2_HET
PPM1G	0.0192035	NS	NA	NS	NA	0.000702452	up in JAK2_HET_U2AF1_HET_ASXL1_HET_TET2_HET	NS	NA	NS	NA	0.00382139	up in JAK2_HET_U2AF1_HET_ASXL1_HET_TET2_HET
FEZ2	0.0309625	NS	NA	NS	NA	0.00194254	up in JAK2_HET_U2AF1_HET_ASXL1_HET_TET2_HET	NS	NA	NS	NA	NS	NA
EIF2AK2	0.00496874	NS	NA	0.0214828	up in JAK2_HET_U2AF1_HET	0.00101414	up in JAK2_HET_U2AF1_HET	NS	NA	0.0118508	up in JAK2_HOM_U2AF1_HET	NS	NA
DYNC2LI1	0.0253211	NS	NA	NS	NA	0.000319039	up in JAK2_HET_U2AF1_HET_ASXL1_HET_TET2_HET	NS	NA	NS	NA	NS	NA
EPCAM	0.0110745	NS	NA	0.0190271	up in JAK2_HET_U2AF1_HET_ASXL1_HET	NS	NA	NS	NA	NS	NA	NS	NA
RTN4	0.021609	0.00376878	up in JAK2_HOM_U2AF1_HET	NS	NA	NS	NA	NS	NA	NS	NA	NS	NA
FANCL	0.0035344	0.000233993	up in JAK2_HOM_U2AF1_HET	0.0354881	up in JAK2_HET_U2AF1_HET_ASXL1_HET	0.00553543	up in JAK2_HET_U2AF1_HET_ASXL1_HET_TET2_HET	NS	NA	NS	NA	NS	NA
SLC1A4	0.0307956	0.00996167	up in JAK2_HOM_U2AF1_HET	NS	NA	NS	NA	0.00854488	up in JAK2_HOM_U2AF1_HET	9.54e-05	up in JAK2_HOM_U2AF1_HET	NS	NA
AAK1	0.0414302	NS	NA	NS	NA	0.0398007	up in JAK2_HET_U2AF1_HET	NS	NA	0.00460821	up in JAK2_HOM_U2AF1_HET	0.00414635	up in JAK2_HET_U2AF1_HET_ASXL1_HET
PCBP1	0.0389354	NS	NA	0.00326031	up in JAK2_HET_U2AF1_HET_ASXL1_HET	NS	NA	0.0410232	up in JAK2_HET_U2AF1_HET_ASXL1_HET	NS	NA	0.00376649	up in JAK2_HET_U2AF1_HET_ASXL1_HET
MCEE	0.00792023	0.00885775	up in JAK2_HOM_U2AF1_HET	7.21e-05	up in JAK2_HET_U2AF1_HET_ASXL1_HET	0.0131472	up in JAK2_HET_U2AF1_HET_ASXL1_HET_TET2_HET	NS	NA	NS	NA	NS	NA
DGUOK	0.00732425	NS	NA	NS	NA	4.13748e-05	up in JAK2_HET_U2AF1_HET	0.0243848	up in JAK2_HOM_U2AF1_HET	8.34e-05	up in JAK2_HOM_U2AF1_HET	NS	NA
BOLA3-AS1	0.0389019	NS	NA	NS	NA	NS	NA	NS	NA	NS	NA	0.00338418	up in JAK2_HET_U2AF1_HET_ASXL1_HET_TET2_HET
AUP1	0.0109311	0.00242592	up in JAK2_HOM_U2AF1_HET	NS	NA	NS	NA	0.00730746	up in JAK2_HOM_U2AF1_HET	4.16e-05	up in JAK2_HOM_U2AF1_HET	NS	NA
IMMT	0.0217133	0.0166911	up in JAK2_HOM_U2AF1_HET	NS	NA	NS	NA	0.0141848	up in JAK2_HOM_U2AF1_HET	0.000275833	up in JAK2_HOM_U2AF1_HET	NS	NA
CNNM3	0.0225601	NS	NA	0.00403962	up in JAK2_HET_U2AF1_HET_ASXL1_HET	NS	NA	NS	NA	NS	NA	0.0357426	up in JAK2_HET_U2AF1_HET_ASXL1_HET
RGPD3	0.0020327	NS	NA	0.000152902	up in JAK2_HET_U2AF1_HET_ASXL1_HET	NS	NA	NS	NA	NS	NA	0.0241229	up in JAK2_HET_U2AF1_HET_ASXL1_HET
MALL	0.0490221	NS	NA	NS	NA	0.0353877	up in JAK2_HET_U2AF1_HET_ASXL1_HET_TET2_HET	NS	NA	NS	NA	NS	NA
ZC3H6	0.0108542	NS	NA	NS	NA	0.0098847	up in JAK2_HET_U2AF1_HET_ASXL1_HET_TET2_HET	NS	NA	0.0430677	up in JAK2_HET_U2AF1_HET_ASXL1_HET_TET2_HET	7.66e-05	up in JAK2_HET_U2AF1_HET_ASXL1_HET_TET2_HET
RALB	0.00437125	0.0251814	up in JAK2_HOM_U2AF1_HET	0.0496345	up in JAK2_HET_U2AF1_HET_ASXL1_HET	0.0252786	up in JAK2_HET_U2AF1_HET	NS	NA	9.6e-05	up in JAK2_HOM_U2AF1_HET	5.19e-05	up in JAK2_HET_U2AF1_HET_ASXL1_HET
IMP4	0.00636409	0.00683977	up in JAK2_HOM_U2AF1_HET	NS	NA	9.36383e-06	up in JAK2_HET_U2AF1_HET	0.00410637	up in JAK2_HOM_U2AF1_HET	7.16e-10	up in JAK2_HOM_U2AF1_HET	0.00024629	up in JAK2_HET_U2AF1_HET_ASXL1_HET
IFIH1	0.0336735	0.00895722	up in JAK2_HOM_U2AF1_HET	0.0115631	up in JAK2_HET_U2AF1_HET_ASXL1_HET	NS	NA	NS	NA	0.0377591	up in JAK2_HOM_U2AF1_HET	0.0484267	up in JAK2_HET_U2AF1_HET_ASXL1_HET
CDCA7	0.000583638	NS	NA	3.45e-05	up in JAK2_HET_U2AF1_HET_ASXL1_HET	NS	NA	NS	NA	NS	NA	4.95e-05	up in JAK2_HET_U2AF1_HET_ASXL1_HET
KIAA1715	0.0250809	NS	NA	0.00494936	up in JAK2_HET_U2AF1_HET	0.0282065	up in JAK2_HET_U2AF1_HET	0.0107029	up in JAK2_HOM_U2AF1_HET	0.0338242	up in JAK2_HOM_U2AF1_HET	NS	NA
TFPI	0.00375052	NS	NA	0.0261562	up in JAK2_HET_U2AF1_HET	2.76478e-05	up in JAK2_HET_U2AF1_HET	NS	NA	NS	NA	NS	NA
GLS	0.0356216	NS	NA	NS	NA	NS	NA	NS	NA	NS	NA	NS	NA
ALS2CR8	0.0186766	NS	NA	0.00654698	up in JAK2_HET_U2AF1_HET_ASXL1_HET	7.11047e-05	up in JAK2_HET_U2AF1_HET_ASXL1_HET_TET2_HET	NS	NA	0.0193069	up in JAK2_HET_U2AF1_HET_ASXL1_HET_TET2_HET	NS	NA
EEF1B2	0.00355641	NS	NA	0.000624461	up in JAK2_HET_U2AF1_HET_ASXL1_HET	0.00156853	up in JAK2_HET_U2AF1_HET_ASXL1_HET_TET2_HET	NS	NA	NS	NA	NS	NA
CREB1	0.0394267	NS	NA	NS	NA	NS	NA	NS	NA	NS	NA	0.0352662	up in JAK2_HET_U2AF1_HET_ASXL1_HET
TNS1	0.00284422	NS	NA	NS	NA	4.37184e-05	up in JAK2_HET_U2AF1_HET_ASXL1_HET_TET2_HET	NS	NA	NS	NA	0.00852081	up in JAK2_HET_U2AF1_HET_ASXL1_HET_TET2_HET
NHEJ1	0.0274324	NS	NA	NS	NA	NS	NA	0.0278788	up in JAK2_HOM_U2AF1_HET	0.0286446	up in JAK2_HOM_U2AF1_HET	NS	NA
IQCA1	0.0246931	NS	NA	0.00264399	up in JAK2_HET_U2AF1_HET_ASXL1_HET	NS	NA	NS	NA	NS	NA	NS	NA
RAMP1	0.00316784	NS	NA	2.16e-05	up in JAK2_HET_U2AF1_HET_ASXL1_HET	NS	NA	0.000931281	up in JAK2_HET_U2AF1_HET_ASXL1_HET	NS	NA	NS	NA
LOC200772	0.0405913	0.00990562	up in JAK2_HOM_U2AF1_HET	0.00273114	up in JAK2_HET_U2AF1_HET_ASXL1_HET	4.71294e-05	up in JAK2_HET_U2AF1_HET_ASXL1_HET_TET2_HET	NS	NA	NS	NA	NS	NA
PPP1R7	0.0184152	0.000527798	up in JAK2_HET_U2AF1_HET	NS	NA	0.0040276	up in JAK2_HET_U2AF1_HET	0.0299116	up in JAK2_HET_U2AF1_HET_ASXL1_HET	NS	NA	NS	NA
AVP	0.031796	NS	NA	0.00303018	up in JAK2_HET_U2AF1_HET_ASXL1_HET	NS	NA	0.0405894	up in JAK2_HET_U2AF1_HET_ASXL1_HET	NS	NA	0.00288324	up in JAK2_HET_U2AF1_HET_ASXL1_HET
C20orf27	0.00428677	NS	NA	NS	NA	0.000159257	up in JAK2_HET_U2AF1_HET_ASXL1_HET_TET2_HET	NS	NA	0.0146432	up in JAK2_HET_U2AF1_HET_ASXL1_HET_TET2_HET	0.00253186	up in JAK2_HET_U2AF1_HET_ASXL1_HET_TET2_HET
PLCB4	0.0249575	NS	NA	0.00434477	up in JAK2_HET_U2AF1_HET	0.00673271	up in JAK2_HET_U2AF1_HET	NS	NA	NS	NA	NS	NA
C20orf203	0.00164585	0.000313363	up in JAK2_HOM_U2AF1_HET	NS	NA	NS	NA	7.19e-06	up in JAK2_HOM_U2AF1_HET	9.23e-05	up in JAK2_HOM_U2AF1_HET	NS	NA
MMP24	0.0278934	0.00782239	up in JAK2_HOM_U2AF1_HET	NS	NA	NS	NA	NS	NA	NS	NA	NS	NA
C20orf111	0.0446838	NS	NA	NS	NA	0.000675823	up in JAK2_HET_U2AF1_HET_ASXL1_HET_TET2_HET	NS	NA	0.0255841	up in JAK2_HET_U2AF1_HET_ASXL1_HET_TET2_HET	NS	NA
CSE1L	0.0116654	0.0112648	up in JAK2_HET_U2AF1_HET	NS	NA	0.000612301	up in JAK2_HET_U2AF1_HET	NS	NA	NS	NA	0.0179253	up in JAK2_HET_U2AF1_HET_ASXL1_HET
ZFAS1	0.0244842	NS	NA	NS	NA	4.46989e-05	up in JAK2_HET_U2AF1_HET_ASXL1_HET_TET2_HET	NS	NA	NS	NA	0.00807537	up in JAK2_HET_U2AF1_HET_ASXL1_HET_TET2_HET
RAE1	0.0312879	NS	NA	0.0260029	up in JAK2_HET_U2AF1_HET	NS	NA	NS	NA	NS	NA	0.00216608	up in JAK2_HET_U2AF1_HET_ASXL1_HET_TET2_HET
C20orf166-AS1	0.040469	NS	NA	NS	NA	0.00331383	up in JAK2_HET_U2AF1_HET_ASXL1_HET_TET2_HET	NS	NA	NS	NA	NS	NA
SAMD10	0.0126963	NS	NA	NS	NA	0.00795888	up in JAK2_HET_U2AF1_HET_ASXL1_HET_TET2_HET	NS	NA	NS	NA	NS	NA
TPTE	0.0275778	0.00678685	up in JAK2_HOM_U2AF1_HET	NS	NA	NS	NA	NS	NA	0.000324507	up in JAK2_HOM_U2AF1_HET	NS	NA
GABPA	0.0109372	NS	NA	0.00261483	up in JAK2_HET_U2AF1_HET_ASXL1_HET	NS	NA	NS	NA	NS	NA	NS	NA
LTN1	0.0128566	NS	NA	5.08e-06	up in JAK2_HET_U2AF1_HET_ASXL1_HET	0.00346609	up in JAK2_HET_U2AF1_HET_ASXL1_HET_TET2_HET	NS	NA	NS	NA	NS	NA
SCAF4	0.00132091	5.05e-05	up in JAK2_HOM_U2AF1_HET	NS	NA	NS	NA	0.00314489	up in JAK2_HOM_U2AF1_HET	3.37e-05	up in JAK2_HOM_U2AF1_HET	NS	NA
C21orf49	0.0285284	NS	NA	0.00529392	up in JAK2_HET_U2AF1_HET_ASXL1_HET	NS	NA	NS	NA	NS	NA	0.0241229	up in JAK2_HET_U2AF1_HET_ASXL1_HET
MRPS6	0.0351108	NS	NA	0.00327863	up in JAK2_HET_U2AF1_HET_ASXL1_HET	NS	NA	NS	NA	NS	NA	NS	NA
ZBTB21	7.74622e-06	NS	NA	NS	NA	7.18797e-06	up in JAK2_HET_U2AF1_HET_ASXL1_HET_TET2_HET	NS	NA	0.00435974	up in JAK2_HET_U2AF1_HET_ASXL1_HET_TET2_HET	3.61e-07	up in JAK2_HET_U2AF1_HET_ASXL1_HET_TET2_HET
ITGB2	0.0499889	NS	NA	0.0316277	up in JAK2_HET_U2AF1_HET_ASXL1_HET	NS	NA	NS	NA	NS	NA	NS	NA
DIP2A-IT1	0.0349936	NS	NA	0.00273114	up in JAK2_HET_U2AF1_HET_ASXL1_HET	NS	NA	NS	NA	NaN	NA	0.0226556	up in JAK2_HET_U2AF1_HET_ASXL1_HET
BID	0.0109441	0.036951	up in JAK2_HOM_U2AF1_HET	NS	NA	NS	NA	0.0109957	up in JAK2_HOM_U2AF1_HET	0.000658955	up in JAK2_HOM_U2AF1_HET	NS	NA
COMT	0.0250073	NS	NA	7.37e-05	up in JAK2_HET_U2AF1_HET_ASXL1_HET	NS	NA	NS	NA	NS	NA	0.00687076	up in JAK2_HET_U2AF1_HET_ASXL1_HET
PI4KAP1	0.00397835	0.000812138	up in JAK2_HOM_U2AF1_HET	NS	NA	NS	NA	0.0273801	up in JAK2_HOM_U2AF1_HET	0.00452711	up in JAK2_HOM_U2AF1_HET	NS	NA
THAP7	0.0379368	0.0040303	up in JAK2_HOM_U2AF1_HET	NS	NA	NS	NA	NS	NA	0.0356692	up in JAK2_HOM_U2AF1_HET	NS	NA
BCRP2	0.0176667	0.0294901	up in JAK2_HOM_U2AF1_HET	NS	NA	NS	NA	0.000678446	up in JAK2_HOM_U2AF1_HET	NS	NA	NS	NA
ZNF280B	0.0488886	NS	NA	NS	NA	0.020512	up in JAK2_HET_U2AF1_HET_ASXL1_HET_TET2_HET	NaN	NA	NS	NA	0.00631546	up in JAK2_HET_U2AF1_HET_ASXL1_HET_TET2_HET
BCR	0.027423	0.00719078	up in JAK2_HOM_U2AF1_HET	NS	NA	0.00113119	up in JAK2_HET_U2AF1_HET_ASXL1_HET_TET2_HET	NS	NA	NS	NA	NS	NA
LRP5L	0.0389057	NS	NA	0.00100118	up in JAK2_HET_U2AF1_HET	NS	NA	0.00949032	up in JAK2_HOM_U2AF1_HET	NS	NA	NS	NA
PITPNB	0.00203934	NS	NA	0.0054759	up in JAK2_HET_U2AF1_HET	0.00654698	up in JAK2_HET_U2AF1_HET	0.00284008	up in JAK2_HOM_U2AF1_HET	0.00276076	up in JAK2_HOM_U2AF1_HET	NS	NA
TTC28	0.0137376	0.000509736	up in JAK2_HOM_U2AF1_HET	0.0217964	up in JAK2_HET_U2AF1_HET_ASXL1_HET	6.17876e-05	up in JAK2_HET_U2AF1_HET_ASXL1_HET_TET2_HET	NS	NA	NS	NA	NS	NA
HSCB	0.0257302	NS	NA	NS	NA	NS	NA	0.00761802	up in JAK2_HOM_U2AF1_HET	NS	NA	0.000282308	up in JAK2_HET_U2AF1_HET_ASXL1_HET_TET2_HET
AP1B1	0.0439203	NS	NA	NS	NA	0.00303602	up in JAK2_HET_U2AF1_HET	NS	NA	0.0396916	up in JAK2_HOM_U2AF1_HET	NS	NA
MTMR3	0.0330493	NS	NA	NS	NA	0.0085104	up in JAK2_HET_U2AF1_HET_ASXL1_HET_TET2_HET	NS	NA	0.00829627	up in JAK2_HET_U2AF1_HET_ASXL1_HET_TET2_HET	NS	NA
DRG1	0.0140118	NS	NA	NS	NA	0.000462911	up in JAK2_HET_U2AF1_HET	NS	NA	NS	NA	0.00437721	up in JAK2_HET_U2AF1_HET_ASXL1_HET
CSF2RB	0.0277578	NS	NA	NS	NA	0.00168631	up in JAK2_HET_U2AF1_HET_ASXL1_HET_TET2_HET	NS	NA	NS	NA	NS	NA
LGALS1	0.0432328	0.0180569	up in JAK2_HOM_U2AF1_HET	NS	NA	NS	NA	0.000211431	up in JAK2_HOM_U2AF1_HET	NS	NA	0.0277825	up in JAK2_HET_U2AF1_HET_ASXL1_HET_TET2_HET
MICALL1	0.000601452	6.99e-05	up in JAK2_HOM_U2AF1_HET	0.0282011	up in JAK2_HET_U2AF1_HET_ASXL1_HET	NS	NA	NS	NA	0.00534304	up in JAK2_HOM_U2AF1_HET	NS	NA
LOC400927	0.037027	0.0252196	up in JAK2_HOM_U2AF1_HET	NS	NA	NS	NA	NS	NA	0.000844508	up in JAK2_HOM_U2AF1_HET	NS	NA
SYNGR1	0.0496099	NS	NA	0.00800463	up in JAK2_HET_U2AF1_HET_ASXL1_HET	0.00253108	up in JAK2_HET_U2AF1_HET_ASXL1_HET_TET2_HET	NS	NA	NS	NA	NS	NA
RPS19BP1	0.0421951	0.012512	up in JAK2_HET_U2AF1_HET	NS	NA	0.00780531	up in JAK2_HET_U2AF1_HET	0.0170607	up in JAK2_HET_U2AF1_HET_ASXL1_HET	NS	NA	0.0188547	up in JAK2_HET_U2AF1_HET_ASXL1_HET
NAGA	0.0203371	NS	NA	0.0204813	up in JAK2_HET_U2AF1_HET_ASXL1_HET	NS	NA	NS	NA	NS	NA	0.0241229	up in JAK2_HET_U2AF1_HET_ASXL1_HET
TUBGCP6	0.0332453	NS	NA	NS	NA	2.93378e-05	up in JAK2_HET_U2AF1_HET_ASXL1_HET_TET2_HET	NS	NA	NS	NA	0.00162388	up in JAK2_HET_U2AF1_HET_ASXL1_HET_TET2_HET
STAC	0.0330078	NS	NA	0.00158437	up in JAK2_HET_U2AF1_HET_ASXL1_HET	0.000482684	up in JAK2_HET_U2AF1_HET_ASXL1_HET_TET2_HET	NS	NA	NS	NA	NS	NA
CTDSPL	0.00033123	NS	NA	NS	NA	2.36555e-08	up in JAK2_HET_U2AF1_HET_ASXL1_HET_TET2_HET	NS	NA	0.0127796	up in JAK2_HET_U2AF1_HET_ASXL1_HET_TET2_HET	0.000215637	up in JAK2_HET_U2AF1_HET_ASXL1_HET_TET2_HET
SLC25A38	0.027519	NS	NA	NS	NA	0.0122937	up in JAK2_HET_U2AF1_HET_ASXL1_HET_TET2_HET	NS	NA	NS	NA	0.00261943	up in JAK2_HET_U2AF1_HET_ASXL1_HET_TET2_HET
ENTPD3-AS1	0.0377974	NS	NA	NS	NA	NS	NA	NS	NA	0.00550131	up in JAK2_HOM_U2AF1_HET	NS	NA
CCDC12	0.0219567	NS	NA	9.38e-05	up in JAK2_HET_U2AF1_HET	NS	NA	NS	NA	NS	NA	NS	NA
HYAL2	0.0233576	NS	NA	NS	NA	NS	NA	NS	NA	NS	NA	NS	NA
SMIM4	0.0213723	NS	NA	NS	NA	NS	NA	NS	NA	NS	NA	0.00984708	up in JAK2_HET_U2AF1_HET_ASXL1_HET_TET2_HET
FAM208A	0.0498424	NS	NA	NS	NA	0.02798	up in JAK2_HET_U2AF1_HET_ASXL1_HET_TET2_HET	NS	NA	NS	NA	NS	NA
ARF4	0.041354	NS	NA	NS	NA	0.00152889	up in JAK2_HET_U2AF1_HET	NS	NA	0.00835501	up in JAK2_HOM_U2AF1_HET	NS	NA
SUCLG2	0.0243859	0.04791	up in JAK2_HOM_U2AF1_HET	0.0284308	up in JAK2_HET_U2AF1_HET_ASXL1_HET	NS	NA	NS	NA	0.0246862	up in JAK2_HOM_U2AF1_HET	0.0226556	up in JAK2_HET_U2AF1_HET_ASXL1_HET
RYBP	0.0108436	NS	NA	NS	NA	0.0339106	up in JAK2_HET_U2AF1_HET_ASXL1_HET_TET2_HET	0.00409628	up in JAK2_HET_U2AF1_HET_ASXL1_HET	0.00147977	up in JAK2_HET_U2AF1_HET_ASXL1_HET_TET2_HET	NS	NA
DCBLD2	0.0350692	0.00228518	up in JAK2_HOM_U2AF1_HET	NS	NA	NS	NA	NS	NA	0.000324507	up in JAK2_HOM_U2AF1_HET	0.0226556	up in JAK2_HET_U2AF1_HET_ASXL1_HET
ABI3BP	0.00597032	NS	NA	NS	NA	NS	NA	0.00949032	up in JAK2_HOM_U2AF1_HET	0.0246862	up in JAK2_HOM_U2AF1_HET	NaN	NA
IFT57	0.0417756	0.0298288	up in JAK2_HOM_U2AF1_HET	NS	NA	NS	NA	0.00734638	up in JAK2_HOM_U2AF1_HET	0.00123526	up in JAK2_HOM_U2AF1_HET	NS	NA
SEC22A	0.0261615	NS	NA	0.00506968	up in JAK2_HET_U2AF1_HET_ASXL1_HET	NS	NA	NS	NA	NS	NA	NS	NA
PODXL2	0.0294518	NS	NA	0.00780298	up in JAK2_HET_U2AF1_HET_ASXL1_HET	NS	NA	NS	NA	NS	NA	NS	NA
CPA3	0.0204615	NS	NA	0.00552263	up in JAK2_HET_U2AF1_HET	NS	NA	0.000331149	up in JAK2_HOM_U2AF1_HET	0.00544835	up in JAK2_HOM_U2AF1_HET	NS	NA
TM4SF1	0.040678	0.0156328	up in JAK2_HOM_U2AF1_HET	NS	NA	NS	NA	NS	NA	NS	NA	NS	NA
EIF2A	0.0148626	NS	NA	NS	NA	0.00191615	up in JAK2_HET_U2AF1_HET_ASXL1_HET_TET2_HET	NS	NA	NS	NA	NS	NA
GPR171	0.0374753	NS	NA	NS	NA	0.000427957	up in JAK2_HET_U2AF1_HET_ASXL1_HET_TET2_HET	NS	NA	NS	NA	NS	NA
CCNL1	0.000478886	NS	NA	0.0423157	up in JAK2_HET_U2AF1_HET	0.000294691	up in JAK2_HET_U2AF1_HET_ASXL1_HET_TET2_HET	0.0477277	up in JAK2_HOM_U2AF1_HET	NS	NA	1.41e-07	up in JAK2_HET_U2AF1_HET_ASXL1_HET_TET2_HET
MFSD1	0.0434896	NS	NA	NS	NA	NS	NA	NS	NA	NS	NA	NS	NA
MYNN	0.01024	NS	NA	NS	NA	0.00101814	up in JAK2_HET_U2AF1_HET_ASXL1_HET_TET2_HET	NS	NA	NS	NA	0.00208874	up in JAK2_HET_U2AF1_HET_ASXL1_HET_TET2_HET
GPR160	0.0331792	NS	NA	NS	NA	0.0199054	up in JAK2_HET_U2AF1_HET_ASXL1_HET_TET2_HET	NaN	NA	NS	NA	0.00631546	up in JAK2_HET_U2AF1_HET_ASXL1_HET_TET2_HET
ZMAT3	0.0203194	0.00697798	up in JAK2_HOM_U2AF1_HET	NS	NA	NS	NA	0.00727897	up in JAK2_HOM_U2AF1_HET	NS	NA	NS	NA
KLHL24	0.0175904	0.000376859	up in JAK2_HOM_U2AF1_HET	NS	NA	NS	NA	5.2e-05	up in JAK2_HOM_U2AF1_HET	NS	NA	0.0207524	up in JAK2_HET_U2AF1_HET_ASXL1_HET_TET2_HET
LSG1	0.0332524	NS	NA	NS	NA	NS	NA	NS	NA	NS	NA	NS	NA
SDHAP1	0.0148137	0.00110375	up in JAK2_HOM_U2AF1_HET	NS	NA	NS	NA	0.00302972	up in JAK2_HOM_U2AF1_HET	0.0258183	up in JAK2_HOM_U2AF1_HET	NS	NA
NCBP2	0.0210105	NS	NA	0.000176728	up in JAK2_HET_U2AF1_HET	0.00159256	up in JAK2_HET_U2AF1_HET	NS	NA	NS	NA	NS	NA
MFI2	0.0371577	NS	NA	0.0176037	up in JAK2_HET_U2AF1_HET_ASXL1_HET	NS	NA	NS	NA	NS	NA	NS	NA
RPL35A	0.00611853	NS	NA	0.000621796	up in JAK2_HET_U2AF1_HET_ASXL1_HET	NS	NA	NS	NA	NS	NA	NS	NA
LOC285540	0.028837	NS	NA	0.0191713	up in JAK2_HET_U2AF1_HET	0.0271584	up in JAK2_HET_U2AF1_HET	NS	NA	NS	NA	NS	NA
UCHL1	0.0268624	0.0195076	up in JAK2_HET_U2AF1_HET	NS	NA	NS	NA	0.000996593	up in JAK2_HET_U2AF1_HET_ASXL1_HET	0.00108691	up in JAK2_HET_U2AF1_HET_ASXL1_HET_TET2_HET	NS	NA
TMEM33	0.0469124	NS	NA	NS	NA	NS	NA	0.0104994	up in JAK2_HET_U2AF1_HET_ASXL1_HET	NS	NA	NS	NA
SLC30A9	0.0477307	0.0429598	up in JAK2_HOM_U2AF1_HET	0.00294108	up in JAK2_HET_U2AF1_HET	NS	NA	3.81e-06	up in JAK2_HOM_U2AF1_HET	0.00495429	up in JAK2_HOM_U2AF1_HET	NS	NA
FRYL	0.0135083	NS	NA	NS	NA	NS	NA	NS	NA	NS	NA	0.00363565	up in JAK2_HET_U2AF1_HET_ASXL1_HET_TET2_HET
CLOCK	0.00670232	7.34e-05	up in JAK2_HOM_U2AF1_HET	NS	NA	6.08423e-05	up in JAK2_HET_U2AF1_HET_ASXL1_HET_TET2_HET	0.0315388	up in JAK2_HOM_U2AF1_HET	NS	NA	NS	NA
ARL9	0.0156986	NS	NA	NS	NA	0.0195088	up in JAK2_HET_U2AF1_HET_ASXL1_HET_TET2_HET	NS	NA	NS	NA	0.00631546	up in JAK2_HET_U2AF1_HET_ASXL1_HET_TET2_HET
STAP1	0.0015366	5.84e-05	up in JAK2_HOM_U2AF1_HET	NS	NA	NS	NA	0.0134699	up in JAK2_HOM_U2AF1_HET	0.00012484	up in JAK2_HOM_U2AF1_HET	NS	NA
UBA6	0.0036533	0.000297004	up in JAK2_HOM_U2AF1_HET	NS	NA	0.00139503	up in JAK2_HET_U2AF1_HET	0.000228371	up in JAK2_HOM_U2AF1_HET	4.59e-09	up in JAK2_HOM_U2AF1_HET	0.022273	up in JAK2_HET_U2AF1_HET_ASXL1_HET
RUFY3	0.0339414	0.00295527	up in JAK2_HOM_U2AF1_HET	NS	NA	NS	NA	3.2e-05	up in JAK2_HOM_U2AF1_HET	NS	NA	0.0204806	up in JAK2_HET_U2AF1_HET_ASXL1_HET_TET2_HET
MOB1B	0.0331686	NS	NA	0.00293664	up in JAK2_HET_U2AF1_HET_ASXL1_HET	NS	NA	NS	NA	NS	NA	NS	NA
HERC6	0.0281953	0.0274948	up in JAK2_HOM_U2AF1_HET	NS	NA	NS	NA	NS	NA	0.0384761	up in JAK2_HOM_U2AF1_HET	NS	NA
RPL34	0.0123663	0.0249932	up in JAK2_HET_U2AF1_HET	NS	NA	NS	NA	0.0380728	up in JAK2_HET_U2AF1_HET_ASXL1_HET	NS	NA	NS	NA
ENPEP	0.027022	NS	NA	NS	NA	0.0331549	up in JAK2_HET_U2AF1_HET_ASXL1_HET_TET2_HET	NS	NA	NS	NA	NS	NA
ALPK1	0.014764	0.0159538	up in JAK2_HOM_U2AF1_HET	NS	NA	NS	NA	0.00100305	up in JAK2_HOM_U2AF1_HET	NS	NA	NS	NA
NAA15	0.0397052	NS	NA	2.16e-05	up in JAK2_HET_U2AF1_HET	NS	NA	0.0156386	up in JAK2_HOM_U2AF1_HET	NS	NA	NS	NA
ZNF330	0.0293245	NS	NA	0.00218473	up in JAK2_HET_U2AF1_HET	0.0260737	up in JAK2_HET_U2AF1_HET	NS	NA	NS	NA	NS	NA
TMEM154	0.0146443	NS	NA	NS	NA	3.6084e-05	up in JAK2_HET_U2AF1_HET_ASXL1_HET_TET2_HET	NS	NA	NS	NA	0.00438975	up in JAK2_HET_U2AF1_HET_ASXL1_HET_TET2_HET
TMEM144	0.0184693	0.0291037	up in JAK2_HOM_U2AF1_HET	NS	NA	NS	NA	NS	NA	NS	NA	NS	NA
TMEM192	0.0110315	NS	NA	NS	NA	0.00411193	up in JAK2_HET_U2AF1_HET_ASXL1_HET_TET2_HET	NS	NA	NS	NA	0.00961644	up in JAK2_HET_U2AF1_HET_ASXL1_HET_TET2_HET
CBR4	0.0365831	NS	NA	0.00284893	up in JAK2_HET_U2AF1_HET_ASXL1_HET	NS	NA	NS	NA	NS	NA	NS	NA
AGA	0.0243857	NS	NA	0.0074488	up in JAK2_HET_U2AF1_HET_ASXL1_HET	NS	NA	NS	NA	NS	NA	NS	NA
PDCD6	0.0260753	0.000399777	up in JAK2_HOM_U2AF1_HET	NS	NA	NS	NA	0.000947281	up in JAK2_HOM_U2AF1_HET	NS	NA	NS	NA
SLC12A7	0.038171	0.0166067	up in JAK2_HOM_U2AF1_HET	NS	NA	NS	NA	NS	NA	NS	NA	NS	NA
MTRR	0.0408765	NS	NS	0.000790824	up in JAK2_HET_U2AF1_HET	NS	NA	NS	NA	NS	NA	0.0273655	up in JAK2_HET_U2AF1_HET_ASXL1_HET_TET2_HET
GOLPH3	0.0179673	NS	NS	0.0010347	up in JAK2_HET_U2AF1_HET_ASXL1_HET	NS	NA	NS	NA	NS	NA	0.0208594	up in JAK2_HET_U2AF1_HET_ASXL1_HET
ZFR	0.0461988	NS	NS	0.0173338	up in JAK2_HET_U2AF1_HET_ASXL1_HET	NS	NA	0.00608979	up in JAK2_HET_U2AF1_HET_ASXL1_HET	NS	NA	0.0248244	up in JAK2_HET_U2AF1_HET_ASXL1_HET
PTGER4	0.0108685	NS	NS	NS	NA	8.36075e-05	up in JAK2_HET_U2AF1_HET_ASXL1_HET_TET2_HET	NS	NA	NS	NA	0.0100208	up in JAK2_HET_U2AF1_HET_ASXL1_HET_TET2_HET
ZNF131	0.0210651	8.22e-06	up in JAK2_HOM_U2AF1_HET	NS	NA	NS	NA	0.0014746	up in JAK2_HOM_U2AF1_HET	0.00176447	up in JAK2_HOM_U2AF1_HET	NS	NA
MOCS2	0.00131585	0.000489839	up in JAK2_HOM_U2AF1_HET	NS	NA	NS	NA	0.00761802	up in JAK2_HOM_U2AF1_HET	0.0286446	up in JAK2_HOM_U2AF1_HET	NS	NA
SETD9	0.00198867	NS	NA	NS	NA	6.25193e-05	up in JAK2_HET_U2AF1_HET_ASXL1_HET_TET2_HET	NS	NA	NS	NA	0.0187869	up in JAK2_HET_U2AF1_HET_ASXL1_HET_TET2_HET
ELOVL7	0.0461821	NS	NA	NS	NA	NS	NA	NS	NA	NS	NA	NS	NA
KIF2A	0.0171155	NS	NA	0.000164875	up in JAK2_HET_U2AF1_HET	NS	NA	NS	NA	NS	NA	0.000323206	up in JAK2_HET_U2AF1_HET_ASXL1_HET_TET2_HET
TAF9	0.00121417	NS	NA	1.58e-06	up in JAK2_HET_U2AF1_HET_ASXL1_HET	NS	NA	0.0454099	up in JAK2_HET_U2AF1_HET_ASXL1_HET	NS	NA	0.0034511	up in JAK2_HET_U2AF1_HET_ASXL1_HET
GFM2	0.0123069	0.00138608	up in JAK2_HOM_U2AF1_HET	NS	NA	NS	NA	0.000940783	up in JAK2_HOM_U2AF1_HET	NS	NA	0.034917	up in JAK2_HET_U2AF1_HET_ASXL1_HET_TET2_HET
PPIP5K2	0.0130873	NS	NA	0.014559	up in JAK2_HET_U2AF1_HET_ASXL1_HET	NS	NA	NS	NA	NS	NA	NS	NA
PJA2	0.0402824	0.00264955	up in JAK2_HOM_U2AF1_HET	NS	NA	NS	NA	NS	NA	7.09e-05	up in JAK2_HOM_U2AF1_HET	0.0359442	up in JAK2_HET_U2AF1_HET_ASXL1_HET
YTHDC2	0.011939	NS	NA	0.00235788	up in JAK2_HET_U2AF1_HET_ASXL1_HET	NS	NA	NS	NA	NS	NA	NS	NA
ATG12	0.0263088	0.0333558	up in JAK2_HOM_U2AF1_HET	NS	NA	0.00115202	up in JAK2_HET_U2AF1_HET_ASXL1_HET_TET2_HET	NS	NA	NS	NA	NS	NA
CTNNA1	0.0357992	NS	NA	0.00907936	up in JAK2_HET_U2AF1_HET_ASXL1_HET	NS	NA	NS	NA	NS	NA	NS	NA
MZB1	0.00319555	0.00257778	up in JAK2_HOM_U2AF1_HET	NS	NA	0.0486444	up in JAK2_HET_U2AF1_HET	0.00310864	up in JAK2_HOM_U2AF1_HET	8.95e-06	up in JAK2_HOM_U2AF1_HET	NS	NA
CYSTM1	0.0132315	NS	NA	2.79e-05	up in JAK2_HET_U2AF1_HET_ASXL1_HET	0.000925152	up in JAK2_HET_U2AF1_HET_ASXL1_HET_TET2_HET	NS	NA	NS	NA	NS	NA
HARS	0.0165803	NS	NA	NS	NA	NS	NA	0.0028768	up in JAK2_HOM_U2AF1_HET	0.0258336	up in JAK2_HOM_U2AF1_HET	NS	NA
DOCK2	0.0478942	0.0443229	up in JAK2_HOM_U2AF1_HET	0.00435648	up in JAK2_HET_U2AF1_HET_ASXL1_HET	NS	NA	NS	NA	NS	NA	NS	NA
HIGD2A	0.033369	0.00350595	up in JAK2_HOM_U2AF1_HET	NS	NA	NS	NA	0.0195558	up in JAK2_HOM_U2AF1_HET	0.0172609	up in JAK2_HOM_U2AF1_HET	NS	NA
CLTB	0.0074246	0.023452	up in JAK2_HOM_U2AF1_HET	0.000115187	up in JAK2_HET_U2AF1_HET_ASXL1_HET	NS	NA	NS	NA	NS	NA	NS	NA
MGAT1	0.0258507	0.00470202	up in JAK2_HET_U2AF1_HET	NS	NA	NS	NA	NS	NA	0.000471328	up in JAK2_HET_U2AF1_HET_ASXL1_HET_TET2_HET	0.00783257	up in JAK2_HET_U2AF1_HET_ASXL1_HET_TET2_HET
GMDS	0.0340171	NS	NA	NS	NA	6.37317e-07	up in JAK2_HET_U2AF1_HET_ASXL1_HET_TET2_HET	NS	NA	0.0391003	up in JAK2_HET_U2AF1_HET_ASXL1_HET_TET2_HET	0.00359255	up in JAK2_HET_U2AF1_HET_ASXL1_HET_TET2_HET
SERPINB9	0.0492807	NS	NA	NS	NA	NS	NA	NS	NA	NS	NA	0.0131005	up in JAK2_HET_U2AF1_HET_ASXL1_HET
TUBB2B	0.0211771	NS	NA	0.0371032	up in JAK2_HET_U2AF1_HET	0.0318929	up in JAK2_HET_U2AF1_HET_ASXL1_HET_TET2_HET	NS	NA	NS	NA	6.64e-05	up in JAK2_HET_U2AF1_HET_ASXL1_HET_TET2_HET
GCNT2	0.00670048	NS	NA	7.94e-05	up in JAK2_HET_U2AF1_HET_ASXL1_HET	0.00221268	up in JAK2_HET_U2AF1_HET_ASXL1_HET_TET2_HET	NS	NA	NS	NA	NS	NA
HIVEP1	0.0181138	0.000238966	up in JAK2_HOM_U2AF1_HET	NS	NA	0.00330873	up in JAK2_HET_U2AF1_HET_ASXL1_HET_TET2_HET	0.0112951	up in JAK2_HOM_U2AF1_HET	NS	NA	NS	NA
SIRT5	0.0176038	0.0482432	up in JAK2_HET_U2AF1_HET	NS	NA	NS	NA	0.0131369	up in JAK2_HET_U2AF1_HET_ASXL1_HET	NS	NA	0.0105914	up in JAK2_HET_U2AF1_HET_ASXL1_HET
SOX4	0.0145227	NS	NA	NS	NA	NS	NA	NS	NA	0.00392178	up in JAK2_HOM_U2AF1_HET	NS	NA
HIST1H2BB	0.00448709	NS	NA	0.00312968	up in JAK2_HET_U2AF1_HET	0.0398449	up in JAK2_HET_U2AF1_HET	NS	NA	NS	NA	NS	NA
HIST1H2BL	0.0165331	NS	NA	NS	NA	NS	NA	NS	NA	0.0338242	up in JAK2_HOM_U2AF1_HET	NS	NA
HIST1H4K	0.02339	0.000468934	up in JAK2_HET_U2AF1_HET	0.0232714	up in JAK2_HET_U2AF1_HET	NS	NA	NS	NA	0.0432682	up in JAK2_HET_U2AF1_HET_ASXL1_HET_TET2_HET	NS	NA
HIST1H2AM	0.0402436	NS	NA	NS	NA	0.00067973	up in JAK2_HET_U2AF1_HET_ASXL1_HET_TET2_HET	NS	NA	NS	NA	0.0367596	up in JAK2_HET_U2AF1_HET_ASXL1_HET_TET2_HET
ZNF165	0.0198897	NS	NA	0.00141521	up in JAK2_HET_U2AF1_HET_ASXL1_HET	NS	NA	NS	NA	0.0190295	up in JAK2_HOM_U2AF1_HET	0.00189349	up in JAK2_HET_U2AF1_HET_ASXL1_HET
TRIM26	0.0187759	0.0152062	up in JAK2_HOM_U2AF1_HET	NS	NA	NS	NA	0.0294052	up in JAK2_HOM_U2AF1_HET	NS	NA	NS	NA
CCHCR1	0.00466484	4.29e-06	up in JAK2_HOM_U2AF1_HET	NS	NA	NS	NA	0.00886023	up in JAK2_HOM_U2AF1_HET	0.000121002	up in JAK2_HOM_U2AF1_HET	NS	NA
BAG6	0.044477	NS	NA	NS	NA	0.0469836	up in JAK2_HET_U2AF1_HET_ASXL1_HET_TET2_HET	NS	NA	NS	NA	NS	NA
HLA-DQA2	0.0258438	0.000345214	up in JAK2_HOM_U2AF1_HET	NS	NA	NS	NA	7.98e-05	up in JAK2_HOM_U2AF1_HET	0.000196514	up in JAK2_HOM_U2AF1_HET	NS	NA
TAP1	0.00770526	0.000405156	up in JAK2_HOM_U2AF1_HET	NS	NA	NS	NA	NS	NA	0.00295495	up in JAK2_HOM_U2AF1_HET	NS	NA
HLA-DMB	0.0018746	3.11e-06	up in JAK2_HOM_U2AF1_HET	NS	NA	NS	NA	0.0021917	up in JAK2_HOM_U2AF1_HET	0.000589422	up in JAK2_HOM_U2AF1_HET	NS	NA
BAK1	0.023862	NS	NA	NS	NA	0.00174132	up in JAK2_HET_U2AF1_HET_ASXL1_HET_TET2_HET	NS	NA	NS	NA	NS	NA
RPL10A	0.0452864	NS	NA	NS	NA	0.00932348	up in JAK2_HET_U2AF1_HET_ASXL1_HET_TET2_HET	0.0365103	up in JAK2_HET_U2AF1_HET_ASXL1_HET	0.00430092	up in JAK2_HET_U2AF1_HET_ASXL1_HET_TET2_HET	NS	NA
PPIL1	0.0398558	NS	NA	NS	NA	NS	NA	NS	NA	0.0246862	up in JAK2_HOM_U2AF1_HET	NS	NA
BTBD9	0.0445984	NS	NA	NS	NA	NS	NA	NS	NA	NS	NA	NS	NA
PTK7	0.00949158	3.45e-06	up in JAK2_HOM_U2AF1_HET	NS	NA	0.0156753	up in JAK2_HET_U2AF1_HET_ASXL1_HET_TET2_HET	0.0086863	up in JAK2_HOM_U2AF1_HET	NS	NA	NS	NA
FBXO9	0.0217794	NS	NA	0.0211422	up in JAK2_HET_U2AF1_HET_ASXL1_HET	NS	NA	NS	NA	NS	NA	NS	NA
GUSBP4	0.0117634	NS	NA	NS	NA	NS	NA	NS	NA	NS	NA	NS	NA
C6orf147	0.00248118	0.00138608	up in JAK2_HOM_U2AF1_HET	NS	NA	NS	NA	0.00508627	up in JAK2_HOM_U2AF1_HET	0.000723852	up in JAK2_HOM_U2AF1_HET	NS	NA
SLC17A5	0.00293849	0.000845528	up in JAK2_HOM_U2AF1_HET	NS	NA	NS	NA	NS	NA	8.93e-05	up in JAK2_HOM_U2AF1_HET	0.00994178	up in JAK2_HET_U2AF1_HET_ASXL1_HET
PHIP	0.0184184	0.0225313	up in JAK2_HOM_U2AF1_HET	NS	NA	NS	NA	0.00481942	up in JAK2_HOM_U2AF1_HET	0.000199126	up in JAK2_HOM_U2AF1_HET	NS	NA
SNHG5	0.0393021	NS	NA	NS	NA	0.0348374	up in JAK2_HET_U2AF1_HET_ASXL1_HET_TET2_HET	NS	NA	NS	NA	NS	NA
SNORD50A	0.00837974	NS	NA	NS	NA	0.000521439	up in JAK2_HET_U2AF1_HET_ASXL1_HET_TET2_HET	NS	NA	0.00313716	up in JAK2_HET_U2AF1_HET_ASXL1_HET_TET2_HET	0.000747006	up in JAK2_HET_U2AF1_HET_ASXL1_HET_TET2_HET
ATG5	0.0470945	NS	NA	0.00166896	up in JAK2_HET_U2AF1_HET_ASXL1_HET	NS	NA	NS	NA	NS	NA	NS	NA
AMD1	0.0270605	NS	NA	NS	NA	0.000116849	up in JAK2_HET_U2AF1_HET_ASXL1_HET_TET2_HET	NS	NA	NS	NA	NS	NA
TSPYL4	0.041051	0.0192612	up in JAK2_HOM_U2AF1_HET	NS	NA	NS	NA	0.000529554	up in JAK2_HOM_U2AF1_HET	NS	NA	0.0456031	up in JAK2_HET_U2AF1_HET_ASXL1_HET_TET2_HET
RPS12	0.0241415	NS	NA	0.00535977	up in JAK2_HET_U2AF1_HET_ASXL1_HET	NS	NA	NS	NA	NS	NA	NS	NA
RMND1	0.0285925	NS	NA	NS	NA	NS	NA	0.00103348	up in JAK2_HOM_U2AF1_HET	0.0051886	up in JAK2_HOM_U2AF1_HET	NS	NA
SCAF8	0.000213874	0.0102009	up in JAK2_HOM_U2AF1_HET	NS	NA	0.015448	up in JAK2_HET_U2AF1_HET	NS	NA	9.87e-06	up in JAK2_HOM_U2AF1_HET	0.0101746	up in JAK2_HET_U2AF1_HET_ASXL1_HET
ARID1B	0.0102655	NS	NA	0.00144286	up in JAK2_HET_U2AF1_HET_ASXL1_HET	5.62013e-05	up in JAK2_HET_U2AF1_HET_ASXL1_HET_TET2_HET	NS	NA	NS	NA	NS	NA
SERAC1	0.022764	0.00109676	up in JAK2_HOM_U2AF1_HET	NS	NA	NS	NA	NS	NA	0.0427462	up in JAK2_HOM_U2AF1_HET	NS	NA
CAHM	0.0161912	0.000489839	up in JAK2_HOM_U2AF1_HET	NS	NA	NS	NA	0.00744689	up in JAK2_HOM_U2AF1_HET	NS	NA	NS	NA
MLLT4	0.000543608	0.0213724	up in JAK2_HOM_U2AF1_HET	1.26e-05	up in JAK2_HET_U2AF1_HET	0.0476072	up in JAK2_HET_U2AF1_HET	2.75e-09	up in JAK2_HOM_U2AF1_HET	0.000175806	up in JAK2_HOM_U2AF1_HET	NS	NA
MAD1L1	0.0318229	NS	NA	0.0001333	up in JAK2_HET_U2AF1_HET_ASXL1_HET	NS	NA	0.0257163	up in JAK2_HET_U2AF1_HET_ASXL1_HET	NS	NA	NS	NA
TNRC18	0.0180387	NS	NA	NS	NA	0.0319046	up in JAK2_HET_U2AF1_HET_ASXL1_HET_TET2_HET	NS	NA	NS	NA	0.0143682	up in JAK2_HET_U2AF1_HET_ASXL1_HET_TET2_HET
AIMP2	0.0418586	0.0486991	up in JAK2_HOM_U2AF1_HET	NS	NA	0.0031673	up in JAK2_HET_U2AF1_HET_ASXL1_HET_TET2_HET	NS	NA	NS	NA	NS	NA
ICA1	0.0283397	NS	NA	NS	NA	0.0035873	up in JAK2_HET_U2AF1_HET	NS	NA	0.00449835	up in JAK2_HOM_U2AF1_HET	0.00304103	up in JAK2_HET_U2AF1_HET_ASXL1_HET
ARL4A	0.0411717	NS	NA	NS	NA	0.00343142	up in JAK2_HET_U2AF1_HET_ASXL1_HET_TET2_HET	NS	NA	0.00727794	up in JAK2_HET_U2AF1_HET_ASXL1_HET_TET2_HET	0.0382602	up in JAK2_HET_U2AF1_HET_ASXL1_HET_TET2_HET
NUPL2	0.0402371	NS	NA	NS	NA	NS	NA	NS	NA	NS	NA	NS	NA
SCRN1	0.0317308	NS	NA	NS	NA	NS	NA	NS	NA	NS	NA	0.0418497	up in JAK2_HET_U2AF1_HET_ASXL1_HET
HUS1	0.000127718	0.000360651	up in JAK2_HOM_U2AF1_HET	0.0479274	up in JAK2_HET_U2AF1_HET_ASXL1_HET	NS	NA	NS	NA	0.000121301	up in JAK2_HOM_U2AF1_HET	0.0119253	up in JAK2_HET_U2AF1_HET_ASXL1_HET
C7orf72	0.0495062	NS	NA	NS	NA	NS	NA	NS	NA	0.0246862	up in JAK2_HOM_U2AF1_HET	0.00869534	up in JAK2_HET_U2AF1_HET_ASXL1_HET
ZNF273	0.0481553	NS	NA	NS	NA	NS	NA	NS	NA	NS	NA	NS	NA
RSBN1L-AS1	0.0248546	NS	NA	0.000451879	up in JAK2_HET_U2AF1_HET_ASXL1_HET	NS	NA	NS	NA	NS	NA	0.000687185	up in JAK2_HET_U2AF1_HET_ASXL1_HET
RSBN1L	0.0006478	NS	NA	0.000108622	up in JAK2_HET_U2AF1_HET_ASXL1_HET	NS	NA	NS	NA	NS	NA	0.0478221	up in JAK2_HET_U2AF1_HET_ASXL1_HET
GNAI1	0.021759	0.00125179	up in JAK2_HOM_U2AF1_HET	NS	NA	NS	NA	0.00776783	up in JAK2_HOM_U2AF1_HET	0.000195767	up in JAK2_HOM_U2AF1_HET	NS	NA
PCLO	0.00149315	1.85e-05	up in JAK2_HOM_U2AF1_HET	NS	NA	NS	NA	0.0159819	up in JAK2_HOM_U2AF1_HET	3.42e-05	up in JAK2_HOM_U2AF1_HET	NS	NA
DMTF1	0.0281965	NS	NA	0.00483854	up in JAK2_HET_U2AF1_HET	NS	NA	9.31e-05	up in JAK2_HOM_U2AF1_HET	NS	NA	0.000346695	up in JAK2_HET_U2AF1_HET_ASXL1_HET_TET2_HET
CROT	0.0257767	NS	NA	0.0101262	up in JAK2_HET_U2AF1_HET	NS	NA	NS	NA	NS	NA	NS	NA
DPY19L2P4	0.0466618	0.000499699	up in JAK2_HOM_U2AF1_HET	NS	NA	NS	NA	0.00815106	up in JAK2_HOM_U2AF1_HET	NS	NA	NS	NA
SAMD9	0.0467155	NS	NA	NS	NA	NS	NA	NS	NA	0.0051886	up in JAK2_HOM_U2AF1_HET	NS	NA
TRRAP	0.00102886	NS	NA	0.010047	up in JAK2_HET_U2AF1_HET	0.0012974	up in JAK2_HET_U2AF1_HET	0.00735519	up in JAK2_HOM_U2AF1_HET	0.000844508	up in JAK2_HOM_U2AF1_HET	NS	NA
PDAP1	0.0481363	NS	NA	NS	NA	0.00803211	up in JAK2_HET_U2AF1_HET_ASXL1_HET_TET2_HET	NS	NA	NS	NA	0.00723535	up in JAK2_HET_U2AF1_HET_ASXL1_HET_TET2_HET
AGFG2	0.00721886	NS	NA	0.000804633	up in JAK2_HET_U2AF1_HET_ASXL1_HET	NS	NA	NS	NA	NaN	NA	0.0033053	up in JAK2_HET_U2AF1_HET_ASXL1_HET
GNB2	0.017917	NS	NA	NS	NA	NS	NA	NS	NA	NS	NA	NS	NA
AP1S1	0.00229865	0.000499699	up in JAK2_HOM_U2AF1_HET	NS	NA	NS	NA	0.029928	up in JAK2_HOM_U2AF1_HET	0.00550131	up in JAK2_HOM_U2AF1_HET	NS	NA
DPY19L2P2	0.00615151	NS	NA	0.0320409	up in JAK2_HET_U2AF1_HET_ASXL1_HET	NS	NA	NS	NA	NS	NA	NS	NA
DNAJC2	0.0370725	NS	NA	0.0216487	up in JAK2_HET_U2AF1_HET_ASXL1_HET	NS	NA	0.0243443	up in JAK2_HET_U2AF1_HET_ASXL1_HET	NS	NA	NS	NA
SND1-IT1	0.0154067	NS	NA	0.00151812	up in JAK2_HET_U2AF1_HET_ASXL1_HET	NS	NA	NS	NA	NS	NA	NS	NA
METTL2B	0.00930042	NS	NA	0.0408949	up in JAK2_HET_U2AF1_HET_ASXL1_HET	NS	NA	NS	NA	0.0246862	up in JAK2_HOM_U2AF1_HET	0.0012468	up in JAK2_HET_U2AF1_HET_ASXL1_HET
MKLN1	0.0359696	NS	NA	NS	NA	0.0497346	up in JAK2_HET_U2AF1_HET	0.0198799	up in JAK2_HOM_U2AF1_HET	0.00335764	up in JAK2_HOM_U2AF1_HET	NS	NA
ZC3HAV1	0.0184425	0.00125162	up in JAK2_HET_U2AF1_HET	NS	NA	NS	NA	NS	NA	NS	NA	NS	NA
SLC37A3	0.024885	NS	NA	0.0151206	up in JAK2_HET_U2AF1_HET_ASXL1_HET	0.000368799	up in JAK2_HET_U2AF1_HET_ASXL1_HET_TET2_HET	NS	NA	0.0495087	up in JAK2_HET_U2AF1_HET_ASXL1_HET_TET2_HET	NS	NA
MRPS33	0.0130845	NS	NA	0.0400499	up in JAK2_HET_U2AF1_HET_ASXL1_HET	NS	NA	NS	NA	NS	NA	0.0354911	up in JAK2_HET_U2AF1_HET_ASXL1_HET
AGK	0.048121	NS	NA	NS	NA	NS	NA	NS	NA	NS	NA	NS	NA
EPHB6	0.0179376	NS	NA	0.00139433	up in JAK2_HET_U2AF1_HET_ASXL1_HET	NS	NA	NS	NA	NS	NA	NS	NA
EZH2	0.0390985	NS	NA	NS	NA	NS	NA	NS	NA	NS	NA	NS	NA
RARRES2	0.00306326	NS	NA	1.82e-05	up in JAK2_HET_U2AF1_HET_ASXL1_HET	NS	NA	NS	NA	NS	NA	0.000921174	up in JAK2_HET_U2AF1_HET_ASXL1_HET
SMARCD3	0.0392885	NS	NA	0.0318883	up in JAK2_HET_U2AF1_HET_ASXL1_HET	NS	NA	0.0471226	up in JAK2_HET_U2AF1_HET_ASXL1_HET	NS	NA	NS	NA
PRKAG2-AS1	0.0141755	NS	NA	0.0001483	up in JAK2_HET_U2AF1_HET_ASXL1_HET	0.0197063	up in JAK2_HET_U2AF1_HET_ASXL1_HET_TET2_HET	NS	NA	NS	NA	NS	NA
LOC100128822	0.0360047	0.00601238	up in JAK2_HOM_U2AF1_HET	NS	NA	NS	NA	0.00291992	up in JAK2_HOM_U2AF1_HET	NS	NA	NS	NA
WDR60	0.00650087	0.0342032	up in JAK2_HOM_U2AF1_HET	0.000284122	up in JAK2_HET_U2AF1_HET_ASXL1_HET	NS	NA	NS	NA	NS	NA	NS	NA
FBXO25	0.0395853	NS	NA	NS	NA	0.00643565	up in JAK2_HET_U2AF1_HET	NS	NA	NS	NA	0.00403401	up in JAK2_HET_U2AF1_HET_ASXL1_HET
KBTBD11	0.000905386	NS	NA	0.000211618	up in JAK2_HET_U2AF1_HET_ASXL1_HET	NS	NA	0.0455955	up in JAK2_HET_U2AF1_HET_ASXL1_HET	NS	NA	0.00994178	up in JAK2_HET_U2AF1_HET_ASXL1_HET
LOC729732	0.00302403	0.00243812	up in JAK2_HOM_U2AF1_HET	0.00815704	up in JAK2_HET_U2AF1_HET_ASXL1_HET	NS	NA	NS	NA	0.000844508	up in JAK2_HOM_U2AF1_HET	0.00456904	up in JAK2_HET_U2AF1_HET_ASXL1_HET
MTMR7	0.0293437	NS	NA	NS	NA	0.0195088	up in JAK2_HET_U2AF1_HET_ASXL1_HET_TET2_HET	NS	NA	NS	NA	NS	NA
ATP6V1B2	0.0115393	NS	NA	0.0150942	up in JAK2_HET_U2AF1_HET	NS	NA	NS	NA	NS	NA	NS	NA
TRIM35	0.0385641	NS	NA	NS	NA	NS	NA	NS	NA	NS	NA	NS	NA
CCDC25	0.0175072	NS	NA	0.00219571	up in JAK2_HET_U2AF1_HET_ASXL1_HET	NS	NA	0.00226525	up in JAK2_HET_U2AF1_HET_ASXL1_HET	NS	NA	NS	NA
ELP3	0.00025875	NS	NA	NS	NA	0.000275753	up in JAK2_HET_U2AF1_HET_ASXL1_HET_TET2_HET	NS	NA	NS	NA	0.000196692	up in JAK2_HET_U2AF1_HET_ASXL1_HET_TET2_HET
RBPMS	0.00406052	0.000172369	up in JAK2_HOM_U2AF1_HET	NS	NA	NS	NA	1.82e-05	up in JAK2_HOM_U2AF1_HET	0.000628849	up in JAK2_HOM_U2AF1_HET	NS	NA
AGPAT6	0.0485311	NS	NA	NS	NA	0.000640494	up in JAK2_HET_U2AF1_HET_ASXL1_HET_TET2_HET	NS	NA	0.0120678	up in JAK2_HET_U2AF1_HET_ASXL1_HET_TET2_HET	NS	NA
THAP1	0.0196382	0.000529056	up in JAK2_HOM_U2AF1_HET	NS	NA	NS	NA	6.41e-05	up in JAK2_HOM_U2AF1_HET	0.0139561	up in JAK2_HOM_U2AF1_HET	NS	NA
SGK3	0.0100664	NS	NA	NS	NA	0.00323986	up in JAK2_HET_U2AF1_HET_ASXL1_HET_TET2_HET	NS	NA	NS	NA	0.0262865	up in JAK2_HET_U2AF1_HET_ASXL1_HET_TET2_HET
MCMDC2	0.0117577	NS	NA	0.00267277	up in JAK2_HET_U2AF1_HET_ASXL1_HET	NS	NA	NS	NA	NaN	NA	0.0226556	up in JAK2_HET_U2AF1_HET_ASXL1_HET
CSPP1	0.031099	2.93e-05	up in JAK2_HOM_U2AF1_HET	0.00668587	up in JAK2_HET_U2AF1_HET_ASXL1_HET	NS	NA	NS	NA	NS	NA	NS	NA
NCOA2	0.0121253	NS	NA	0.00261547	up in JAK2_HET_U2AF1_HET_ASXL1_HET	NS	NA	NS	NA	NS	NA	0.0226556	up in JAK2_HET_U2AF1_HET_ASXL1_HET
ZFAND1	0.0332662	NS	NA	0.0110716	up in JAK2_HET_U2AF1_HET	NS	NA	0.000288035	up in JAK2_HOM_U2AF1_HET	NS	NA	0.0236876	up in JAK2_HET_U2AF1_HET_ASXL1_HET_TET2_HET
FAM92A1	0.0052703	0.0283521	up in JAK2_HOM_U2AF1_HET	NS	NA	NS	NA	0.0113319	up in JAK2_HOM_U2AF1_HET	0.00491703	up in JAK2_HOM_U2AF1_HET	NS	NA
PTDSS1	0.0424395	0.0154985	up in JAK2_HOM_U2AF1_HET	0.0157521	up in JAK2_HET_U2AF1_HET_ASXL1_HET	0.00872077	up in JAK2_HET_U2AF1_HET_ASXL1_HET_TET2_HET	NS	NA	NS	NA	NS	NA
LAPTM4B	0.0267212	NS	NA	NS	NA	NS	NA	NS	NA	0.0496276	up in JAK2_HOM_U2AF1_HET	0.0115663	up in JAK2_HET_U2AF1_HET_ASXL1_HET
NIPAL2	0.011477	NS	NA	0.000204031	up in JAK2_HET_U2AF1_HET_ASXL1_HET	NS	NA	NS	NA	NS	NA	NS	NA
PABPC1	0.0147409	NS	NA	NS	NA	0.00122671	up in JAK2_HET_U2AF1_HET_ASXL1_HET_TET2_HET	NS	NA	0.0227615	up in JAK2_HET_U2AF1_HET_ASXL1_HET_TET2_HET	NS	NA
KLF10	0.0337138	NS	NA	NS	NA	0.00129828	up in JAK2_HET_U2AF1_HET_ASXL1_HET_TET2_HET	NS	NA	0.00330839	up in JAK2_HET_U2AF1_HET_ASXL1_HET_TET2_HET	NS	NA
NSMCE2	0.043499	NS	NA	0.0103051	up in JAK2_HET_U2AF1_HET_ASXL1_HET	NS	NA	NS	NA	NS	NA	0.0227124	up in JAK2_HET_U2AF1_HET_ASXL1_HET
PVT1	0.0193952	NS	NA	0.000320877	up in JAK2_HET_U2AF1_HET_ASXL1_HET	0.000271872	up in JAK2_HET_U2AF1_HET_ASXL1_HET_TET2_HET	NS	NA	NS	NA	NS	NA
EFR3A	0.0103398	NS	NA	0.000485845	up in JAK2_HET_U2AF1_HET_ASXL1_HET	4.98475e-08	up in JAK2_HET_U2AF1_HET_ASXL1_HET_TET2_HET	NS	NA	NS	NA	NS	NA
SLC39A4	0.0359877	NS	NA	0.00442696	up in JAK2_HET_U2AF1_HET	NS	NA	NS	NA	NS	NA	0.000272595	up in JAK2_HET_U2AF1_HET_ASXL1_HET_TET2_HET
COMMD5	0.00115162	NS	NA	NS	NA	3.6084e-05	up in JAK2_HET_U2AF1_HET_ASXL1_HET_TET2_HET	NS	NA	NS	NA	0.00348467	up in JAK2_HET_U2AF1_HET_ASXL1_HET_TET2_HET
SNAPC3	0.0185577	0.0471304	up in JAK2_HOM_U2AF1_HET	NS	NA	NS	NA	NS	NA	0.0246862	up in JAK2_HOM_U2AF1_HET	NS	NA
MLLT3	0.00278228	4.66e-06	up in JAK2_HOM_U2AF1_HET	NS	NA	NS	NA	0.00224143	up in JAK2_HOM_U2AF1_HET	0.000349484	up in JAK2_HOM_U2AF1_HET	NS	NA
CAAP1	0.0174563	NS	NA	NS	NA	0.0130895	up in JAK2_HET_U2AF1_HET_ASXL1_HET_TET2_HET	NS	NA	NS	NA	NS	NA
ACO1	0.0324605	NS	NA	0.041189	up in JAK2_HET_U2AF1_HET	NS	NA	0.00727897	up in JAK2_HOM_U2AF1_HET	0.0292768	up in JAK2_HOM_U2AF1_HET	NS	NA
DDX58	0.0329965	0.00350215	up in JAK2_HOM_U2AF1_HET	NS	NA	NS	NA	NS	NA	NS	NA	NS	NA
B4GALT1	0.0330992	NS	NA	NS	NA	NS	NA	NS	NA	NS	NA	NS	NA
SPAG8	0.0423125	0.0171302	up in JAK2_HOM_U2AF1_HET	NS	NA	NS	NA	0.00112969	up in JAK2_HOM_U2AF1_HET	0.000324507	up in JAK2_HOM_U2AF1_HET	NS	NA
KGFLP2	9.30658e-06	1.58e-05	up in JAK2_HOM_U2AF1_HET	NS	NA	0.0026761	up in JAK2_HET_U2AF1_HET_ASXL1_HET_TET2_HET	NS	NA	NS	NA	NS	NA
KGFLP1	0.000187105	8.28e-10	up in JAK2_HOM_U2AF1_HET	0.00101125	up in JAK2_HET_U2AF1_HET_ASXL1_HET	0.00181274	up in JAK2_HET_U2AF1_HET_ASXL1_HET_TET2_HET	0.0162536	up in JAK2_HOM_U2AF1_HET	0.0349926	up in JAK2_HOM_U2AF1_HET	NS	NA
PGM5P2	0.000392659	0.000232331	up in JAK2_HOM_U2AF1_HET	NS	NA	NS	NA	NS	NA	0.0338242	up in JAK2_HOM_U2AF1_HET	NS	NA
UBQLN1	0.0203076	NS	NA	NS	NA	0.0049934	up in JAK2_HET_U2AF1_HET_ASXL1_HET_TET2_HET	NS	NA	NS	NA	0.00762759	up in JAK2_HET_U2AF1_HET_ASXL1_HET_TET2_HET
AGTPBP1	0.00481154	NS	NA	0.00111031	up in JAK2_HET_U2AF1_HET_ASXL1_HET	0.00218124	up in JAK2_HET_U2AF1_HET_ASXL1_HET_TET2_HET	0.0232286	up in JAK2_HET_U2AF1_HET_ASXL1_HET	0.0193069	up in JAK2_HET_U2AF1_HET_ASXL1_HET_TET2_HET	NS	NA
IARS	0.030378	NS	NA	NS	NA	NS	NA	0.0393074	up in JAK2_HET_U2AF1_HET_ASXL1_HET	NS	NA	NS	NA
LOC100132077	0.0493259	NS	NA	NS	NA	NS	NA	NS	NA	NS	NA	0.0252163	up in JAK2_HET_U2AF1_HET_ASXL1_HET
ZNF782	0.04	NS	NA	NS	NA	NS	NA	NS	NA	NaN	NA	0.0226556	up in JAK2_HET_U2AF1_HET_ASXL1_HET
ATP6V1G1	0.0282358	NS	NA	NS	NA	0.0360615	up in JAK2_HET_U2AF1_HET	NS	NA	0.00272572	up in JAK2_HOM_U2AF1_HET	0.0184684	up in JAK2_HET_U2AF1_HET_ASXL1_HET
HSPA5	0.00634885	NS	NA	0.000623063	up in JAK2_HET_U2AF1_HET_ASXL1_HET	NS	NA	NS	NA	NS	NA	0.000230618	up in JAK2_HET_U2AF1_HET_ASXL1_HET
GAPVD1	0.0464029	0.0189333	up in JAK2_HOM_U2AF1_HET	NS	NA	NS	NA	NS	NA	0.000775403	up in JAK2_HOM_U2AF1_HET	0.0229586	up in JAK2_HET_U2AF1_HET_ASXL1_HET
PTRH1	0.00112108	NS	NA	4.42e-06	up in JAK2_HET_U2AF1_HET_ASXL1_HET	NS	NA	0.0293602	up in JAK2_HET_U2AF1_HET_ASXL1_HET	NS	NA	NS	NA
TOR2A	0.0333907	NS	NA	NS	NA	NS	NA	NS	NA	NS	NA	0.00479346	up in JAK2_HET_U2AF1_HET_ASXL1_HET_TET2_HET
CRAT	0.00737381	0.00837395	up in JAK2_HOM_U2AF1_HET	NS	NA	0.0112591	up in JAK2_HET_U2AF1_HET_ASXL1_HET_TET2_HET	0.0159819	up in JAK2_HOM_U2AF1_HET	NS	NA	0.0283391	up in JAK2_HET_U2AF1_HET_ASXL1_HET_TET2_HET
LOC100506190	0.021387	0.00991807	up in JAK2_HOM_U2AF1_HET	0.000205904	up in JAK2_HET_U2AF1_HET_ASXL1_HET	NS	NA	NS	NA	NS	NA	NS	NA
TTF1	0.0417071	NS	NA	NS	NA	0.000988411	up in JAK2_HET_U2AF1_HET	NS	NA	0.0168474	up in JAK2_HOM_U2AF1_HET	0.00267724	up in JAK2_HET_U2AF1_HET_ASXL1_HET
QSOX2	0.0321355	NS	NA	NS	NA	0.014306	up in JAK2_HET_U2AF1_HET_ASXL1_HET_TET2_HET	NS	NA	NS	NA	NS	NA
C9orf142	0.0295823	NS	NA	0.0318925	up in JAK2_HET_U2AF1_HET_ASXL1_HET	NS	NA	0.0233643	up in JAK2_HET_U2AF1_HET_ASXL1_HET	NS	NA	NS	NA
NPDC1	0.0360652	NS	NA	NS	NA	NS	NA	NS	NA	NS	NA	NS	NA
MRPL41	0.0330464	NS	NA	0.00608234	up in JAK2_HET_U2AF1_HET_ASXL1_HET	NS	NA	NS	NA	NS	NA	NS	NA
SLC25A6	0.0110441	NS	NA	0.034055	up in JAK2_HET_U2AF1_HET_ASXL1_HET	0.000214544	up in JAK2_HET_U2AF1_HET_ASXL1_HET_TET2_HET	NS	NA	NS	NA	NS	NA
CD99	0.00496391	0.0219049	up in JAK2_HOM_U2AF1_HET	NS	NA	0.00533284	up in JAK2_HET_U2AF1_HET	0.0414006	up in JAK2_HOM_U2AF1_HET	1.05e-05	up in JAK2_HOM_U2AF1_HET	0.0111637	up in JAK2_HET_U2AF1_HET_ASXL1_HET
GEMIN8	0.0183417	0.0239305	up in JAK2_HOM_U2AF1_HET	0.034356	up in JAK2_HET_U2AF1_HET_ASXL1_HET	NS	NA	NS	NA	0.0479792	up in JAK2_HOM_U2AF1_HET	NS	NA
MID1IP1	0.0350068	NS	NA	NS	NA	6.7554e-05	up in JAK2_HET_U2AF1_HET_ASXL1_HET_TET2_HET	NS	NA	0.0174852	up in JAK2_HET_U2AF1_HET_ASXL1_HET_TET2_HET	0.0210655	up in JAK2_HET_U2AF1_HET_ASXL1_HET_TET2_HET
PLP2	0.0314246	0.0448908	up in JAK2_HOM_U2AF1_HET	NS	NA	0.00315843	up in JAK2_HET_U2AF1_HET_ASXL1_HET_TET2_HET	NS	NA	NS	NA	NS	NA
LOC550643	0.00730703	NS	NA	0.00132325	up in JAK2_HET_U2AF1_HET_ASXL1_HET	NS	NA	0.0313965	up in JAK2_HET_U2AF1_HET_ASXL1_HET	NS	NA	0.00592714	up in JAK2_HET_U2AF1_HET_ASXL1_HET
ZXDB	0.00303948	NS	NA	NS	NA	NS	NA	NS	NA	NS	NA	0.0262865	up in JAK2_HET_U2AF1_HET_ASXL1_HET_TET2_HET
SYTL4	0.00869474	0.0340032	up in JAK2_HOM_U2AF1_HET	NS	NA	0.00167563	up in JAK2_HET_U2AF1_HET	NS	NA	2.65e-06	up in JAK2_HOM_U2AF1_HET	0.00368196	up in JAK2_HET_U2AF1_HET_ASXL1_HET
ARMCX1	0.0155189	NS	NA	0.00569507	up in JAK2_HET_U2AF1_HET_ASXL1_HET	NS	NA	0.0253601	up in JAK2_HET_U2AF1_HET_ASXL1_HET	NS	NA	NS	NA
BEX2	0.031446	0.00792653	up in JAK2_HOM_U2AF1_HET	NS	NA	NS	NA	NS	NA	0.00079781	up in JAK2_HOM_U2AF1_HET	NS	NA
PRPS1	0.0290089	NS	NA	0.0376462	up in JAK2_HET_U2AF1_HET_ASXL1_HET	NS	NA	NS	NA	0.0293744	up in JAK2_HOM_U2AF1_HET	0.00533256	up in JAK2_HET_U2AF1_HET_ASXL1_HET
SLC25A43	0.025531	NS	NA	NS	NA	NS	NA	NS	NA	0.0347227	up in JAK2_HOM_U2AF1_HET	NS	NA
C1GALT1C1	0.0177462	NS	NA	NS	NA	NS	NA	NS	NA	0.00292497	up in JAK2_HOM_U2AF1_HET	NS	NA
MST4	0.0395763	0.039034	up in JAK2_HOM_U2AF1_HET	7.18e-05	up in JAK2_HET_U2AF1_HET_ASXL1_HET	0.0190646	up in JAK2_HET_U2AF1_HET_ASXL1_HET_TET2_HET	NS	NA	NS	NA	NS	NA
FAM122B	0.0164267	NS	NA	NS	NA	0.000305876	up in JAK2_HET_U2AF1_HET_ASXL1_HET_TET2_HET	NS	NA	NS	NA	0.00549078	up in JAK2_HET_U2AF1_HET_ASXL1_HET_TET2_HET
MMGT1	0.0460019	NS	NA	0.0495607	up in JAK2_HET_U2AF1_HET_ASXL1_HET	NS	NA	NS	NA	NS	NA	0.0480449	up in JAK2_HET_U2AF1_HET_ASXL1_HET
HCFC1	0.0021361	0.0184836	up in JAK2_HOM_U2AF1_HET	NS	NA	0.00466434	up in JAK2_HET_U2AF1_HET_ASXL1_HET_TET2_HET	0.000369244	up in JAK2_HOM_U2AF1_HET	NS	NA	7.85e-05	up in JAK2_HET_U2AF1_HET_ASXL1_HET_TET2_HET
FLNA	0.0309581	0.0460294	up in JAK2_HOM_U2AF1_HET	0.0196169	up in JAK2_HET_U2AF1_HET_ASXL1_HET	NS	NA	NS	NA	0.00406092	up in JAK2_HOM_U2AF1_HET	0.00225035	up in JAK2_HET_U2AF1_HET_ASXL1_HET
BRCC3	0.0185408	NS	NA	NS	NA	0.01237	up in JAK2_HET_U2AF1_HET_ASXL1_HET_TET2_HET	NS	NA	NS	NA	NS	NA

## Sheet: TableS6b
Table S6b. Differentially expressed genes between different genetic subclones in patient IF0138 using a p-value cutoff<0.05, identified with one-way ANOVA. Significance level (combined p-value<0.05) from combined fisher's and wilcoxon test for each pairwise-comparison between subclones are also provided. Related to Figure 6d.
#NS stands for non-significance and NA, for not applicable. Subclones are labelled following the same code as in Figure 6.
	ANOVA	Pairwise-comparison between subclones
gene	p.value (ANOVA)	WTvsJHOM		WTvsJA		JHOMvsJA
		combined p-value	up in	combined p-value	up in	combined p-value	up in
NOL9	0.0492284	0.000159515	up in JAK2_WT	NS	NA	NS	NA
CLSTN1	0.032246	0.00172844	up in JAK2_WT	NS	NA	NS	NA
EFHD2	0.0202534	NS	NS	0.0176004	up in JAK2_HOM_ASXL1_p644_HET	0.00856443	up in JAK2_HOM_ASXL1_p644_HET
SPEN	0.0347747	0.000390819	up in JAK2_WT	NS	NA	NS	NA
MUL1	0.00370337	NS	NS	NS	NA	0.006811	up in JAK2_HOM_ASXL1_p644_HET
HMGCL	0.0187049	0.00838653	up in JAK2_WT	NS	NA	NS	NA
CD52	0.0380004	NS	NS	NS	NA	0.00300139	up in JAK2_HOM
AHDC1	0.00262191	NS	NS	NS	NA	NS	NA
PHACTR4	0.0426879	0.00909914	up in JAK2_WT	NS	NA	NS	NA
PEF1	0.00470917	1.17495e-05	up in JAK2_WT	0.0224389	up in JAK2_WT	NS	NA
AGO1	0.0353322	NS	NS	NS	NA	NS	NA
SNIP1	0.0425426	NS	NS	NS	NA	0.015017	up in JAK2_HOM_ASXL1_p644_HET
RRAGC	0.0347506	NS	NS	NS	NA	NS	NA
CTPS1	0.049973	NS	NS	NS	NA	0.0334484	up in JAK2_HOM_ASXL1_p644_HET
C1orf228	0.0433155	NS	NS	NS	NA	NS	NA
CC2D1B	0.000287137	NS	NS	NS	NA	0.000168212	up in JAK2_HOM_ASXL1_p644_HET
SSBP3	0.0289801	NS	NS	0.0372916	up in JAK2_WT	NS	NA
TM2D1	0.00490447	1.32063e-07	up in JAK2_WT	0.000414461	up in JAK2_WT	NS	NA
GBP5	0.0428232	0.00043501	up in JAK2_HOM	0.00255466	up in JAK2_HOM_ASXL1_p644_HET	NS	NA
ZNF326	0.000972596	NS	NS	NS	NA	0.0135866	up in JAK2_HOM_ASXL1_p644_HET
CCDC18	0.0174431	NS	NS	NS	NA	NS	NA
DBT	0.000203895	NS	NS	NS	NA	0.000138756	up in JAK2_HOM_ASXL1_p644_HET
AMY2B	0.0150173	0.0359379	up in JAK2_WT	NS	NA	NS	NA
GNAT2	0.0206461	NS	NS	NS	NA	0.0150776	up in JAK2_HOM_ASXL1_p644_HET
AMPD2	0.00211806	NS	NS	NS	NA	0.00769696	up in JAK2_HOM_ASXL1_p644_HET
LRIF1	0.0456121	NS	NS	NS	NA	NS	NA
CEPT1	4.37277e-06	0.0413232	up in JAK2_WT	NS	NA	0.00143346	up in JAK2_HOM_ASXL1_p644_HET
TRIM33	0.0300231	NS	NS	NS	NA	0.0201858	up in JAK2_HOM_ASXL1_p644_HET
PEX11B	0.0186071	NS	NS	NS	NA	0.000628077	up in JAK2_HOM_ASXL1_p644_HET
ENSA	0.0447005	NS	NS	0.0232789	up in JAK2_WT	NS	NA
SETDB1	0.00354354	0.0238985	up in JAK2_WT	0.00920169	up in JAK2_WT	NS	NA
MLLT11	0.00264779	NS	NS	NS	NA	0.00378628	up in JAK2_HOM_ASXL1_p644_HET
PI4KB	0.0112969	NS	NS	0.0340974	up in JAK2_HOM_ASXL1_p644_HET	0.0100682	up in JAK2_HOM_ASXL1_p644_HET
DENND4B	2.33857e-05	0.00620284	up in JAK2_WT	0.0372916	up in JAK2_WT	NS	NA
KIAA0907	0.00872138	NS	NS	0.0340974	up in JAK2_HOM_ASXL1_p644_HET	NS	NA
IGSF9	0.00243332	0.00226496	up in JAK2_WT	NS	NA	NS	NA
SCYL3	0.0373862	0.00896166	up in JAK2_WT	NS	NA	0.0150776	up in JAK2_HOM_ASXL1_p644_HET
TOP1P1	0.0320768	NS	NS	NS	NA	NS	NA
PIGC	0.0446423	NS	NS	NS	NA	NS	NA
SNORD76	0.011888	NS	NS	NS	NA	0.0142172	up in JAK2_HOM_ASXL1_p644_HET
MR1	0.00660788	0.0118279	up in JAK2_WT	NS	NA	0.027071	up in JAK2_HOM_ASXL1_p644_HET
RGS16	0.0318118	0.0413232	up in JAK2_WT	NS	NA	NS	NA
TROVE2	0.0462503	NS	NS	0.0115301	up in JAK2_WT	NS	NA
ARL8A	0.0117024	NS	NS	0.0372916	up in JAK2_WT	NS	NA
LPGAT1	0.0234979	0.0193747	up in JAK2_WT	NS	NA	NS	NA
KCTD3	0.001876	0.00349826	up in JAK2_WT	NS	NA	NS	NA
CNIH4	0.0466251	0.00291955	up in JAK2_WT	NS	NA	NS	NA
WDR26	0.000338359	NS	NS	0.000614414	up in JAK2_HOM_ASXL1_p644_HET	0.000606095	up in JAK2_HOM_ASXL1_p644_HET
C1orf35	0.000213639	NS	NS	NS	NA	7.92755e-07	up in JAK2_HOM_ASXL1_p644_HET
LOC731275	0.011023	NS	NS	NS	NA	NS	NA
ZNF672	0.0161591	NS	NS	NS	NA	NS	NA
WDR37	0.0447724	NS	NS	NS	NA	NS	NA
KIN	0.00549057	NS	NS	NS	NA	0.018188	up in JAK2_HOM_ASXL1_p644_HET
CAMK1D	0.0485054	NS	NS	NS	NA	0.0429244	up in JAK2_HOM_ASXL1_p644_HET
OPTN	0.0218462	0.00292727	up in JAK2_HOM	0.000614414	up in JAK2_HOM_ASXL1_p644_HET	NS	NA
PRPF18	7.70038e-05	7.21304e-06	up in JAK2_WT	0.0372916	up in JAK2_WT	NS	NA
ZEB1	0.020747	0.0429642	up in JAK2_WT	NS	NA	NS	NA
BMS1	0.00802895	0.00913771	up in JAK2_WT	0.00721289	up in JAK2_WT	NS	NA
NRBF2	0.0414262	NS	NS	NS	NA	0.0373005	up in JAK2_HOM_ASXL1_p644_HET
HELLS	0.0222723	1.4433e-07	up in JAK2_WT	NS	NA	NS	NA
SLC25A28	0.0240279	NS	NS	NS	NA	0.0418236	up in JAK2_HOM_ASXL1_p644_HET
SFR1	0.0491106	NS	NS	NS	NA	NS	NA
SMC3	0.0273073	0.0105684	up in JAK2_WT	NS	NA	NS	NA
FAM160B1	0.0251744	NS	NS	NS	NA	NS	NA
PLEKHA1	0.000227872	0.00758223	up in JAK2_WT	NS	NA	NS	NA
IFITM2	0.0237762	0.00249138	up in JAK2_HOM	NS	NA	NS	NA
IFITM1	0.0453914	0.00143532	up in JAK2_HOM	NS	NA	NS	NA
PGAP2	0.0191029	NS	NS	NS	NA	NS	NA
NRIP3	0.0117411	NS	NS	NS	NA	0.00332155	up in JAK2_HOM_ASXL1_p644_HET
CTR9	0.000349529	1.92759e-05	up in JAK2_WT	NS	NA	0.00359201	up in JAK2_HOM_ASXL1_p644_HET
ARNTL	0.0146193	NS	NS	NS	NA	NS	NA
COPB1	0.0410546	NS	NS	NS	NA	NS	NA
EXT2	0.0272627	0.019918	up in JAK2_WT	NS	NA	NS	NA
CKAP5	0.0248798	0.00172844	up in JAK2_WT	0.0372916	up in JAK2_WT	NS	NA
MTCH2	0.000854211	NS	NS	NS	NA	NS	NA
SSRP1	0.00192253	NS	NS	NS	NA	0.0142172	up in JAK2_HOM_ASXL1_p644_HET
SF1	0.0408826	NS	NS	0.0129006	up in JAK2_HOM_ASXL1_p644_HET	0.0369376	up in JAK2_HOM_ASXL1_p644_HET
SYVN1	0.00352005	0.00758223	up in JAK2_WT	NS	NA	NS	NA
PCNXL3	0.000189836	NS	NS	NS	NA	2.52729e-05	up in JAK2_HOM_ASXL1_p644_HET
ADRBK1	0.0186539	NS	NS	NS	NA	0.00850878	up in JAK2_HOM_ASXL1_p644_HET
GSTP1	0.0149636	NS	NS	NS	NA	0.000169928	up in JAK2_HOM
INTS4	0.00655956	NS	NS	NS	NA	NS	NA
TAF1D	0.0468226	NS	NS	0.0321894	up in JAK2_WT	0.000414574	up in JAK2_HOM
AMOTL1	0.0416305	NS	NS	NS	NA	NS	NA
SRSF8	0.00743217	0.00859171	up in JAK2_WT	NS	NA	NS	NA
CEP57	0.0102477	0.0227921	up in JAK2_WT	0.00205394	up in JAK2_WT	NS	NA
CWF19L2	0.0306248	NS	NS	NS	NA	0.0366845	up in JAK2_HOM_ASXL1_p644_HET
ATM	0.00538288	NS	NS	NS	NA	NS	NA
EXPH5	0.0299007	NS	NS	NS	NA	0.0156677	up in JAK2_HOM_ASXL1_p644_HET
BUD13	0.00183453	0.00064734	up in JAK2_WT	NS	NA	NS	NA
IL10RA	0.034515	NS	NS	NS	NA	0.0146422	up in JAK2_HOM_ASXL1_p644_HET
VPS26B	0.0182336	0.019918	up in JAK2_WT	NS	NA	0.0376572	up in JAK2_HOM_ASXL1_p644_HET
CLEC7A	0.00563189	2.43867e-07	up in JAK2_HOM	7.9535e-07	up in JAK2_HOM_ASXL1_p644_HET	NS	NA
ALG10B	0.0278235	NS	NS	NS	NA	NS	NA
SLC38A1	0.000151707	4.31738e-06	up in JAK2_WT	0.00920169	up in JAK2_WT	NS	NA
CACNB3	0.00497583	NS	NS	NS	NA	0.0142172	up in JAK2_HOM_ASXL1_p644_HET
TUBA1A	0.0131608	0.032121	up in JAK2_WT	0.00265632	up in JAK2_WT	NS	NA
RPS26	0.0152956	NS	NS	NS	NA	0.0234519	up in JAK2_HOM_ASXL1_p644_HET
PA2G4	0.0188876	NS	NS	NS	NA	NS	NA
RNF41	0.0357602	NS	NS	NS	NA	NS	NA
STAT2	0.0375942	0.00261822	up in JAK2_HOM	NS	NA	NS	NA
R3HDM2	0.0430229	0.0447522	up in JAK2_HOM	NS	NA	NS	NA
RASSF3	0.0035142	5.69123e-05	up in JAK2_WT	NS	NA	0.000176625	up in JAK2_HOM_ASXL1_p644_HET
RASSF9	0.0110458	NS	NS	NS	NA	0.0146422	up in JAK2_HOM_ASXL1_p644_HET
CEP290	0.00451772	1.13831e-06	up in JAK2_WT	0.00920169	up in JAK2_WT	NS	NA
POC1B	0.0358277	NS	NS	NS	NA	NS	NA
LOC338758	0.00795082	0.0191326	up in JAK2_WT	1.75516e-06	up in JAK2_WT	0.00017471	up in JAK2_HOM
APAF1	0.0195718	0.00188956	up in JAK2_WT	0.0372916	up in JAK2_WT	NS	NA
SCYL2	8.61046e-05	0.000114501	up in JAK2_WT	0.00205394	up in JAK2_WT	NS	NA
USP30	0.0203729	NS	NS	NS	NA	NS	NA
GPN3	0.000162865	0.0188433	up in JAK2_WT	NS	NA	0.000547442	up in JAK2_HOM_ASXL1_p644_HET
FAM216A	0.02182	NS	NS	NS	NA	0.00388676	up in JAK2_HOM_ASXL1_p644_HET
SH2B3	0.00302592	0.00506899	up in JAK2_WT	0.016091	up in JAK2_WT	NS	NA
RPL6	0.00860585	0.000219282	up in JAK2_WT	0.00889338	up in JAK2_WT	NS	NA
TRIAP1	0.0177524	NS	NS	NS	NA	0.00420201	up in JAK2_HOM_ASXL1_p644_HET
ORAI1	0.0231932	0.000473429	up in JAK2_WT	NS	NA	NS	NA
TMED2	0.0048526	0.0126609	up in JAK2_HOM	NS	NA	0.000556904	up in JAK2_HOM
NOC4L	0.0285314	NS	NS	NS	NA	0.000628077	up in JAK2_HOM_ASXL1_p644_HET
ZNF84	0.0215662	0.000761153	up in JAK2_WT	NS	NA	NS	NA
ZDHHC20	0.0301964	NS	NS	NS	NA	NS	NA
LNX2	0.00852882	NS	NS	NS	NA	0.00398951	up in JAK2_HOM_ASXL1_p644_HET
SUPT20H	0.013869	8.04286e-06	up in JAK2_WT	NS	NA	NS	NA
KIAA1704	0.0414466	NS	NS	NS	NA	NS	NA
EBPL	0.0107267	NS	NS	0.0372916	up in JAK2_WT	0.000590604	up in JAK2_HOM
MYCBP2	0.0159893	NS	NS	NS	NA	NS	NA
RALGAPA1	0.0210992	NS	NS	NS	NA	NS	NA
SAV1	0.000484812	NS	NS	NS	NA	0.000596318	up in JAK2_HOM_ASXL1_p644_HET
GCH1	1.77715e-05	0.00314048	up in JAK2_WT	0.0372916	up in JAK2_WT	NS	NA
DLST	0.00845095	NS	NS	NS	NA	NS	NA
DYNC1H1	0.0290414	0.00519312	up in JAK2_WT	NS	NA	NS	NA
WDR20	0.0383218	NS	NS	NS	NA	0.00487321	up in JAK2_HOM_ASXL1_p644_HET
ZNF839	0.0254783	0.019918	up in JAK2_WT	NS	NA	NS	NA
AKT1	0.00552219	NS	NS	NS	NA	0.0168947	up in JAK2_HOM_ASXL1_p644_HET
NIPA2	0.0193092	0.00399023	up in JAK2_WT	NS	NA	NS	NA
FAM98B	0.00144137	NS	NS	NS	NA	NS	NA
RMDN3	0.0318828	0.00454962	up in JAK2_WT	0.0372916	up in JAK2_WT	NS	NA
CEP152	0.0215298	NS	NS	NS	NA	0.0150776	up in JAK2_HOM_ASXL1_p644_HET
EID1	0.0433697	NS	NS	0.00847173	up in JAK2_WT	0.0044933	up in JAK2_HOM
SPPL2A	0.000579393	NS	NS	NS	NA	0.0041147	up in JAK2_HOM_ASXL1_p644_HET
HERC1	0.0297267	NS	NS	0.0247546	up in JAK2_HOM_ASXL1_p644_HET	0.0269822	up in JAK2_HOM_ASXL1_p644_HET
PIAS1	0.0117316	NS	NS	NS	NA	0.0132292	up in JAK2_HOM_ASXL1_p644_HET
SIN3A	0.0306156	0.00309104	up in JAK2_WT	0.00198444	up in JAK2_WT	NS	NA
ABHD2	0.0124191	NS	NS	NS	NA	NS	NA
ITFG3	0.0359782	NS	NS	0.0372916	up in JAK2_WT	NS	NA
DECR2	0.0081671	NS	NS	0.0340974	up in JAK2_HOM_ASXL1_p644_HET	7.66621e-05	up in JAK2_HOM_ASXL1_p644_HET
PIGQ	0.0480494	NS	NS	NS	NA	0.0156677	up in JAK2_HOM_ASXL1_p644_HET
CHTF18	0.0149723	0.0204735	up in JAK2_WT	NS	NA	0.032652	up in JAK2_HOM_ASXL1_p644_HET
CLCN7	8.51405e-05	NS	NS	0.0340974	up in JAK2_HOM_ASXL1_p644_HET	0.000153699	up in JAK2_HOM_ASXL1_p644_HET
RPS2	0.0241754	NS	NS	NS	NA	0.016872	up in JAK2_HOM_ASXL1_p644_HET
MLST8	2.92244e-05	NS	NS	NS	NA	2.88192e-05	up in JAK2_HOM_ASXL1_p644_HET
GTF3C1	0.0283589	0.0448393	up in JAK2_WT	0.0372916	up in JAK2_WT	NS	NA
SRCAP	0.00693302	0.00838653	up in JAK2_WT	NS	NA	NS	NA
LOC100507577	0.0476652	0.00938578	up in JAK2_WT	NS	NA	NS	NA
AMFR	0.00500735	0.00209118	up in JAK2_WT	0.0191516	up in JAK2_WT	NS	NA
FAM65A	0.0195489	0.0134912	up in JAK2_WT	NS	NA	NS	NA
NFAT5	0.0205222	NS	NS	NS	NA	0.0314165	up in JAK2_HOM_ASXL1_p644_HET
NOB1	0.000143128	8.13609e-07	up in JAK2_WT	NS	NA	NS	NA
COG4	0.0304535	NS	NS	NS	NA	0.032652	up in JAK2_HOM_ASXL1_p644_HET
GSE1	0.00154439	NS	NS	NS	NA	0.00368805	up in JAK2_HOM_ASXL1_p644_HET
DEF8	0.0371317	NS	NS	NS	NA	0.0193558	up in JAK2_HOM_ASXL1_p644_HET
CYB5D2	0.0086593	NS	NS	NS	NA	0.000739614	up in JAK2_HOM_ASXL1_p644_HET
USP32P1	3.06941e-05	NS	NS	NS	NA	2.29345e-05	up in JAK2_HOM_ASXL1_p644_HET
PEMT	0.0260235	NS	NS	NS	NA	NS	NA
USP32P2	2.55841e-06	NS	NS	0.0340974	up in JAK2_HOM_ASXL1_p644_HET	3.12318e-06	up in JAK2_HOM_ASXL1_p644_HET
FOXO3B	0.0300291	0.00345081	up in JAK2_WT	0.000183055	up in JAK2_WT	NS	NA
PRPSAP2	0.0332706	0.00554147	up in JAK2_WT	0.0385423	up in JAK2_WT	NS	NA
ZNHIT3	0.0242319	NS	NS	NS	NA	0.0242711	up in JAK2_HOM_ASXL1_p644_HET
SYNRG	0.00419371	NS	NS	NS	NA	NS	NA
MRPL45	0.0486801	NS	NS	NS	NA	0.0205825	up in JAK2_HOM_ASXL1_p644_HET
WIPF2	0.0266742	NS	NS	NS	NA	NS	NA
RARA	0.0136543	NS	NS	NS	NA	0.00311975	up in JAK2_HOM_ASXL1_p644_HET
DUSP3	0.00899943	NS	NS	NS	NA	0.000440329	up in JAK2_HOM_ASXL1_p644_HET
C17orf53	0.0004321	3.503e-06	up in JAK2_WT	NS	NA	NS	NA
SAMD14	0.00478136	0.00236202	up in JAK2_WT	NS	NA	NS	NA
MBTD1	0.0156738	NS	NS	NS	NA	NS	NA
HLF	0.0475738	NS	NS	NS	NA	NS	NA
C17orf67	0.0371646	0.0394643	up in JAK2_WT	NS	NA	NS	NA
COIL	0.00526262	0.00127766	up in JAK2_WT	NS	NA	0.0429244	up in JAK2_HOM_ASXL1_p644_HET
CLTC	0.024648	0.0451111	up in JAK2_WT	NS	NA	NS	NA
TUBD1	0.00871365	0.0376696	up in JAK2_WT	NS	NA	NS	NA
RPL38	0.0203883	NS	NS	NS	NA	NS	NA
LLGL2	0.017909	NS	NS	NS	NA	NS	NA
UBALD2	0.019439	0.0197193	up in JAK2_WT	NS	NA	NS	NA
SYNGR2	0.0026291	0.000233892	up in JAK2_HOM	NS	NA	0.00154031	up in JAK2_HOM
CHMP6	0.0178114	NS	NS	0.0261063	up in JAK2_HOM_ASXL1_p644_HET	0.0225664	up in JAK2_HOM_ASXL1_p644_HET
C17orf89	0.00761062	0.00041297	up in JAK2_WT	NS	NA	NS	NA
CSNK1D	0.0109189	NS	NS	0.0404772	up in JAK2_HOM_ASXL1_p644_HET	1.8143e-05	up in JAK2_HOM_ASXL1_p644_HET
C18orf8	0.0387458	0.00282625	up in JAK2_WT	0.00575607	up in JAK2_WT	NS	NA
DSG2	0.0226675	NS	NS	NS	NA	NS	NA
HAUS1	0.0282893	0.0149017	up in JAK2_WT	0.00920169	up in JAK2_WT	NS	NA
KDSR	0.041182	NS	NS	NS	NA	0.00376387	up in JAK2_HOM_ASXL1_p644_HET
FLJ45445	0.00963939	NS	NS	NS	NA	NS	NA
C19orf35	0.00788379	NS	NS	NS	NA	0.0311033	up in JAK2_HOM_ASXL1_p644_HET
DAPK3	0.0243447	NS	NS	NS	NA	NS	NA
KHSRP	0.0370852	0.00399439	up in JAK2_WT	NS	NA	NS	NA
RAB11B-AS1	0.0192405	NS	NS	NS	NA	NS	NA
PRKCSH	0.0183458	NS	NS	NS	NA	0.0147381	up in JAK2_HOM_ASXL1_p644_HET
MAN2B1	0.0499964	NS	NS	NS	NA	NS	NA
TNPO2	0.0393887	NS	NS	0.00974536	up in JAK2_HOM_ASXL1_p644_HET	NS	NA
ASNA1	0.0181384	NS	NS	NS	NA	0.0146422	up in JAK2_HOM_ASXL1_p644_HET
CALR	0.00856692	NS	NS	0.0280177	up in JAK2_WT	0.000311026	up in JAK2_HOM
AKAP8	0.0359128	0.0434228	up in JAK2_WT	NS	NA	NS	NA
GMIP	0.000265787	NS	NS	NS	NA	2.40773e-05	up in JAK2_HOM_ASXL1_p644_HET
ZNF91	0.0258541	NS	NS	NS	NA	0.00136517	up in JAK2_HOM_ASXL1_p644_HET
GRAMD1A	6.70529e-07	NS	NS	0.000135198	up in JAK2_HOM_ASXL1_p644_HET	3.03362e-09	up in JAK2_HOM_ASXL1_p644_HET
POLR2I	0.0221909	NS	NS	NS	NA	0.0147747	up in JAK2_HOM_ASXL1_p644_HET
SERTAD3	0.0253223	NS	NS	NS	NA	NS	NA
ADCK4	0.0441936	0.00867009	up in JAK2_WT	NS	NA	NS	NA
AXL	0.0117446	0.00272344	up in JAK2_HOM	0.00344406	up in JAK2_HOM_ASXL1_p644_HET	NS	NA
GEMIN7	0.0302777	NS	NS	NS	NA	0.00218971	up in JAK2_HOM_ASXL1_p644_HET
PPM1N	0.00592644	0.00188956	up in JAK2_WT	NS	NA	NS	NA
SYMPK	0.0100152	0.0134912	up in JAK2_WT	0.00920169	up in JAK2_WT	NS	NA
AP2S1	0.0422069	NS	NS	NS	NA	NS	NA
BBC3	0.0334098	NS	NS	NS	NA	NS	NA
ZNF8	0.0285533	NS	NS	NS	NA	0.00409458	up in JAK2_HOM_ASXL1_p644_HET
TRIM28	0.0446768	NS	NS	NS	NA	NS	NA
ID2	0.00141325	0.00266427	up in JAK2_HOM	NS	NA	NS	NA
YWHAQ	0.0263425	NS	NS	NS	NA	0.00858123	up in JAK2_HOM_ASXL1_p644_HET
ADCY3	0.0453124	NS	NS	NS	NA	NS	NA
DTNB	0.0473078	NS	NS	NS	NA	0.0087911	up in JAK2_HOM_ASXL1_p644_HET
GAREML	0.00111595	NS	NS	NS	NA	NS	NA
SUPT7L	0.00356569	NS	NS	0.0340974	up in JAK2_HOM_ASXL1_p644_HET	0.0190584	up in JAK2_HOM_ASXL1_p644_HET
CLIP4	0.0386484	NS	NS	NS	NA	NS	NA
GALNT14	0.0127885	NS	NS	NS	NA	0.0146422	up in JAK2_HOM_ASXL1_p644_HET
FAM98A	0.02115	NS	NS	NS	NA	0.032652	up in JAK2_HOM_ASXL1_p644_HET
PSME4	0.026465	0.00941758	up in JAK2_WT	NS	NA	NS	NA
ACYP2	0.0103525	NS	NS	NS	NA	NS	NA
C1D	0.0292591	NS	NS	NS	NA	0.0379243	up in JAK2_HOM_ASXL1_p644_HET
WDR92	0.00126184	7.21304e-06	up in JAK2_WT	0.0372916	up in JAK2_WT	NS	NA
PCYOX1	0.00219505	0.00784276	up in JAK2_WT	NS	NA	NS	NA
HK2	0.00746206	NS	NS	NS	NA	NS	NA
RMND5A	0.0267727	0.0118136	up in JAK2_HOM	0.00736201	up in JAK2_HOM_ASXL1_p644_HET	NS	NA
EIF2AK3	0.00278766	NS	NS	NS	NA	NS	NA
ANKRD36	4.98758e-05	1.99044e-06	up in JAK2_WT	0.00439199	up in JAK2_WT	NS	NA
ANKRD36B	0.0139294	0.000518082	up in JAK2_WT	0.00372874	up in JAK2_WT	NS	NA
PLGLA	0.0189055	NS	NS	NS	NA	NS	NA
ZC3H8	0.00368629	NS	NS	NS	NA	0.00161697	up in JAK2_HOM_ASXL1_p644_HET
STAM2	0.0402067	0.047028	up in JAK2_WT	0.0372916	up in JAK2_WT	NS	NA
NFE2L2	0.0118903	NS	NS	0.0313109	up in JAK2_HOM_ASXL1_p644_HET	0.00454022	up in JAK2_HOM_ASXL1_p644_HET
SESTD1	0.0120401	NS	NS	NS	NA	0.00802183	up in JAK2_HOM_ASXL1_p644_HET
MFSD6	0.0159799	NS	NS	NS	NA	0.00839913	up in JAK2_HOM_ASXL1_p644_HET
C2orf69	0.022141	NS	NS	NS	NA	0.00107591	up in JAK2_HOM_ASXL1_p644_HET
NBEAL1	0.0454975	6.22854e-05	up in JAK2_WT	0.0372916	up in JAK2_WT	NS	NA
RPL37A	0.0131127	NS	NS	NS	NA	0.00539723	up in JAK2_HOM_ASXL1_p644_HET
B3GNT7	0.0278229	0.025871	up in JAK2_HOM	NS	NA	0.00128917	up in JAK2_HOM
TIGD1	1.06938e-06	NS	NS	NS	NA	2.07986e-05	up in JAK2_HOM_ASXL1_p644_HET
EIF4E2	0.0258969	0.00344409	up in JAK2_WT	0.0385423	up in JAK2_WT	NS	NA
LRRFIP1	0.0318074	NS	NS	NS	NA	NS	NA
SLC23A2	0.0358935	NS	NS	NS	NA	NS	NA
NDUFAF5	0.00498198	NS	NS	0.0340974	up in JAK2_HOM_ASXL1_p644_HET	6.71189e-05	up in JAK2_HOM_ASXL1_p644_HET
KIF16B	0.00129425	0.000432204	up in JAK2_WT	NS	NA	0.000886713	up in JAK2_HOM_ASXL1_p644_HET
KIF3B	0.000174581	6.8289e-06	up in JAK2_WT	0.0372916	up in JAK2_WT	NS	NA
DLGAP4	0.0169203	0.0221641	up in JAK2_WT	NS	NA	NS	NA
BLCAP	0.0336779	NS	NS	0.0340974	up in JAK2_HOM_ASXL1_p644_HET	0.0140665	up in JAK2_HOM_ASXL1_p644_HET
TTPAL	0.00128287	NS	NS	0.0340974	up in JAK2_HOM_ASXL1_p644_HET	0.00174639	up in JAK2_HOM_ASXL1_p644_HET
STK4	0.0448454	0.0383534	up in JAK2_WT	NS	NA	NS	NA
USP25	0.0337877	NS	NS	NS	NA	0.000169723	up in JAK2_HOM_ASXL1_p644_HET
BTG3	0.00423697	NS	NS	0.00824384	up in JAK2_HOM_ASXL1_p644_HET	0.0012162	up in JAK2_HOM_ASXL1_p644_HET
SOD1	0.0104313	8.3456e-05	up in JAK2_WT	0.000501243	up in JAK2_WT	NS	NA
FBXW4P1	0.0148739	NS	NS	NS	NA	0.0366845	up in JAK2_HOM_ASXL1_p644_HET
TOP1P2	0.00399475	NS	NS	NS	NA	0.0318703	up in JAK2_HOM_ASXL1_p644_HET
CRYBB2P1	0.0168501	NS	NS	NS	NA	NS	NA
PITPNB	0.0255207	0.00890394	up in JAK2_WT	NS	NA	0.00149279	up in JAK2_HOM_ASXL1_p644_HET
XBP1	0.010593	0.0055064	up in JAK2_HOM	NS	NA	NS	NA
RHBDD3	0.000214598	NS	NS	0.0340974	up in JAK2_HOM_ASXL1_p644_HET	0.00155573	up in JAK2_HOM_ASXL1_p644_HET
SFI1	0.0280727	NS	NS	NS	NA	NS	NA
PDXP	0.0140781	0.00867009	up in JAK2_WT	NS	NA	NS	NA
SGSM3	0.0320617	0.00267538	up in JAK2_WT	NS	NA	0.00487321	up in JAK2_HOM_ASXL1_p644_HET
MEI1	0.038609	NS	NS	NS	NA	0.00505486	up in JAK2_HOM_ASXL1_p644_HET
CYB5R3	0.0178345	0.00236357	up in JAK2_HOM	NS	NA	0.0120104	up in JAK2_HOM
NCAPH2	0.0146374	0.00145218	up in JAK2_WT	NS	NA	NS	NA
ARSA	4.4474e-05	NS	NS	0.0340974	up in JAK2_HOM_ASXL1_p644_HET	0.000149056	up in JAK2_HOM_ASXL1_p644_HET
TATDN2	0.0163007	0.0367959	up in JAK2_WT	NS	NA	NS	NA
SLC6A6	0.0423679	NS	NS	NS	NA	NS	NA
NR2C2	0.0427606	0.0193747	up in JAK2_WT	NS	NA	NS	NA
TOP2B	0.0205428	0.00662323	up in JAK2_WT	NS	NA	NS	NA
ZDHHC3	0.0453767	NS	NS	NS	NA	NS	NA
SMIM4	0.0166722	0.0376696	up in JAK2_WT	NS	NA	NS	NA
RYBP	0.03182	0.0235585	up in JAK2_WT	NS	NA	NS	NA
PPP4R2	0.0155101	NS	NS	0.0372916	up in JAK2_WT	NS	NA
EBLN2	0.0464807	0.0403856	up in JAK2_WT	NS	NA	0.00193091	up in JAK2_HOM_ASXL1_p644_HET
DCBLD2	0.0124134	NS	NS	NS	NA	NS	NA
ABHD10	0.0484211	0.0153974	up in JAK2_WT	0.00920169	up in JAK2_WT	NS	NA
ZBTB20	0.0126005	0.0193603	up in JAK2_WT	NS	NA	NS	NA
SNX4	0.0197449	0.0023936	up in JAK2_WT	NS	NA	NS	NA
ISY1	0.0063663	0.00011154	up in JAK2_WT	NS	NA	NS	NA
SRPRB	0.0498791	NS	NS	NS	NA	NS	NA
COPB2	0.0419667	0.00206367	up in JAK2_WT	NS	NA	NS	NA
RNF7	0.0433047	0.00109571	up in JAK2_WT	NS	NA	NS	NA
RNF13	0.0212272	NS	NS	NS	NA	NS	NA
MED12L	0.0154332	0.0335305	up in JAK2_WT	0.00409422	up in JAK2_WT	NS	NA
PDCD10	0.0120771	0.0199821	up in JAK2_WT	NS	NA	0.00614044	up in JAK2_HOM_ASXL1_p644_HET
MECOM	0.0354542	0.00279105	up in JAK2_WT	NS	NA	NS	NA
OPA1	0.0480237	NS	NS	NS	NA	0.011246	up in JAK2_HOM_ASXL1_p644_HET
LSG1	0.0259895	NS	NS	NS	NA	2.65234e-05	up in JAK2_HOM_ASXL1_p644_HET
ACAP2	0.0226131	0.0388149	up in JAK2_WT	NS	NA	NS	NA
FAM193A	0.00015084	8.7763e-06	up in JAK2_WT	NS	NA	0.0404982	up in JAK2_HOM_ASXL1_p644_HET
MRFAP1	0.0087925	NS	NS	NS	NA	1.80941e-05	up in JAK2_HOM
RELL1	0.0154896	NS	NS	0.0088492	up in JAK2_WT	4.20912e-05	up in JAK2_HOM
EXOC1	0.00731064	NS	NS	NS	NA	7.41663e-05	up in JAK2_HOM_ASXL1_p644_HET
SRP72	0.00154942	NS	NS	0.00121231	up in JAK2_HOM_ASXL1_p644_HET	0.00249694	up in JAK2_HOM_ASXL1_p644_HET
CXCL2	0.0129182	NS	NS	0.000461617	up in JAK2_WT	0.00940393	up in JAK2_HOM
MTHFD2L	0.00240699	NS	NS	NS	NA	NS	NA
SCARB2	0.00061991	NS	NS	0.00255466	up in JAK2_HOM_ASXL1_p644_HET	0.000164958	up in JAK2_HOM_ASXL1_p644_HET
PAQR3	0.0186512	NS	NS	NS	NA	3.06282e-05	up in JAK2_HOM_ASXL1_p644_HET
DNAJB14	0.000636633	2.20203e-05	up in JAK2_WT	0.000221086	up in JAK2_WT	NS	NA
PPP3CA	0.0194068	0.0106383	up in JAK2_HOM	NS	NA	0.00226902	up in JAK2_HOM
SPATA5	0.0382166	NS	NS	NS	NA	NS	NA
SETD7	0.024725	NS	NS	0.0340974	up in JAK2_HOM_ASXL1_p644_HET	0.0100682	up in JAK2_HOM_ASXL1_p644_HET
MAML3	0.0204141	0.00135176	up in JAK2_WT	NS	NA	NS	NA
LSM6	0.022023	NS	NS	NS	NA	NS	NA
MAP9	0.0399157	NS	NS	NS	NA	0.0155235	up in JAK2_HOM_ASXL1_p644_HET
RWDD4	0.0359901	0.00267538	up in JAK2_WT	NS	NA	2.78312e-05	up in JAK2_HOM_ASXL1_p644_HET
RAD1	0.0458388	0.0376696	up in JAK2_WT	NS	NA	NS	NA
PDE4D	4.34684e-05	1.47493e-05	up in JAK2_WT	0.00920169	up in JAK2_WT	NS	NA
ERBB2IP	0.0027864	0.00770694	up in JAK2_WT	NS	NA	NS	NA
FAM169A	0.00524702	0.00441361	up in JAK2_WT	NS	NA	NS	NA
AP3B1	0.0018288	0.00226496	up in JAK2_WT	NS	NA	0.00505486	up in JAK2_HOM_ASXL1_p644_HET
MTRNR2L2	0.0493447	NS	NS	NS	NA	0.00343433	up in JAK2_HOM_ASXL1_p644_HET
GLRX	0.0497623	NS	NS	0.00255466	up in JAK2_HOM_ASXL1_p644_HET	0.000278568	up in JAK2_HOM_ASXL1_p644_HET
STARD4	0.00520133	9.86472e-07	up in JAK2_WT	NS	NA	0.0350862	up in JAK2_HOM_ASXL1_p644_HET
C5orf56	0.0292222	0.00415721	up in JAK2_WT	NS	NA	NS	NA
BRD8	0.0337337	NS	NS	NS	NA	0.0159879	up in JAK2_HOM_ASXL1_p644_HET
EGR1	0.00542828	NS	NS	0.00133219	up in JAK2_WT	0.000869948	up in JAK2_HOM
DIAPH1	0.0305633	NS	NS	NS	NA	NS	NA
LOC100505658	0.00754272	0.000710722	up in JAK2_WT	0.00920169	up in JAK2_WT	NS	NA
KIAA0141	0.0161936	NS	NS	NS	NA	0.00783856	up in JAK2_HOM_ASXL1_p644_HET
NDFIP1	0.0246652	NS	NS	0.0286169	up in JAK2_HOM_ASXL1_p644_HET	0.0310682	up in JAK2_HOM_ASXL1_p644_HET
ARHGAP26	0.017971	0.00130358	up in JAK2_WT	0.00205394	up in JAK2_WT	NS	NA
PRELID1	0.0422663	NS	NS	0.00736201	up in JAK2_HOM_ASXL1_p644_HET	0.0331191	up in JAK2_HOM_ASXL1_p644_HET
SERPINB6	0.037719	NS	NS	NS	NA	0.00508944	up in JAK2_HOM
KDM1B	0.0386948	NS	NS	NS	NA	0.000628077	up in JAK2_HOM_ASXL1_p644_HET
ID4	0.0463965	NS	NS	NS	NA	0.00839913	up in JAK2_HOM_ASXL1_p644_HET
SOX4	0.00456975	NS	NS	NS	NA	0.00589074	up in JAK2_HOM
DAXX	0.0136496	NS	NS	NS	NA	0.00409458	up in JAK2_HOM_ASXL1_p644_HET
LEMD2	0.0422708	NS	NS	NS	NA	0.0156677	up in JAK2_HOM_ASXL1_p644_HET
CD2AP	0.0167648	NS	NS	0.0340974	up in JAK2_HOM_ASXL1_p644_HET	NS	NA
EFHC1	0.000649295	NS	NS	NS	NA	5.86776e-05	up in JAK2_HOM_ASXL1_p644_HET
RARS2	0.00512798	NS	NS	NS	NA	6.86541e-06	up in JAK2_HOM_ASXL1_p644_HET
SEC63	0.0418065	NS	NS	NS	NA	0.0469454	up in JAK2_HOM_ASXL1_p644_HET
ZUFSP	0.0374546	NS	NS	NS	NA	NS	NA
RNF146	0.0304005	NS	NS	NS	NA	NS	NA
SNORA33	0.0132979	0.000768225	up in JAK2_WT	0.00920169	up in JAK2_WT	NS	NA
VTA1	0.000157149	1.59297e-05	up in JAK2_WT	NS	NA	0.00378628	up in JAK2_HOM_ASXL1_p644_HET
SNX9	0.00961889	NS	NS	NS	NA	0.00192916	up in JAK2_HOM_ASXL1_p644_HET
C6orf70	0.0151628	NS	NS	NS	NA	NS	NA
GNA12	0.0227905	0.0160951	up in JAK2_HOM	0.00255466	up in JAK2_HOM_ASXL1_p644_HET	NS	NA
AP5Z1	0.0286468	NS	NS	NS	NA	0.00938367	up in JAK2_HOM_ASXL1_p644_HET
RNF216P1	0.00809023	NS	NS	NS	NA	0.0225345	up in JAK2_HOM_ASXL1_p644_HET
WIPI2	0.0146802	NS	NS	NS	NA	0.0245444	up in JAK2_HOM_ASXL1_p644_HET
RPL23P8	0.0148948	NS	NS	NS	NA	NS	NA
POM121	0.000396448	NS	NS	0.00974536	up in JAK2_HOM_ASXL1_p644_HET	0.0200647	up in JAK2_HOM_ASXL1_p644_HET
TBL2	0.00621867	0.000233997	up in JAK2_WT	0.0372916	up in JAK2_WT	NS	NA
HSPB1	0.0126465	6.14085e-06	up in JAK2_HOM	2.70818e-05	up in JAK2_HOM_ASXL1_p644_HET	NS	NA
GNAI1	0.0274051	0.0329897	up in JAK2_WT	NS	NA	NS	NA
CDK14	0.0124861	NS	NS	NS	NA	0.00166596	up in JAK2_HOM_ASXL1_p644_HET
AP4M1	0.00538418	NS	NS	NS	NA	NS	NA
TAF6	0.0181148	0.038559	up in JAK2_WT	NS	NA	NS	NA
LOC646329	0.0297155	NS	NS	NS	NA	0.00339327	up in JAK2_HOM_ASXL1_p644_HET
CNOT4	0.00158166	NS	NS	0.00974536	up in JAK2_HOM_ASXL1_p644_HET	0.00662139	up in JAK2_HOM_ASXL1_p644_HET
ADCK2	0.0278938	NS	NS	NS	NA	0.032652	up in JAK2_HOM_ASXL1_p644_HET
FAM115A	0.00168122	NS	NS	NS	NA	0.00368805	up in JAK2_HOM_ASXL1_p644_HET
ZNF862	0.00559516	0.0193747	up in JAK2_WT	NS	NA	NS	NA
FDFT1	0.0397315	0.00195237	up in JAK2_WT	3.41179e-06	up in JAK2_WT	0.00778461	up in JAK2_HOM
LOC729732	0.0088611	0.0287519	up in JAK2_WT	NS	NA	NS	NA
ASAH1	0.000698609	0.0131196	up in JAK2_WT	NS	NA	NS	NA
PTK2B	0.0256342	NS	NS	NS	NA	NS	NA
HGSNAT	0.0291492	NS	NS	NS	NA	NS	NA
ATP6V1H	0.039604	0.000741363	up in JAK2_WT	NS	NA	NS	NA
TRAM1	0.0464022	NS	NS	NS	NA	NS	NA
TCEB1	0.0486839	NS	NS	NS	NA	NS	NA
WWP1	0.0395807	0.0221778	up in JAK2_WT	0.0372916	up in JAK2_WT	NS	NA
CPNE3	0.0112759	0.0235434	up in JAK2_WT	NS	NA	NS	NA
TRIQK	0.015297	NS	NS	NS	NA	0.0311033	up in JAK2_HOM_ASXL1_p644_HET
INTS8	0.0129093	NS	NS	NS	NA	0.0150429	up in JAK2_HOM_ASXL1_p644_HET
TMEM65	4.9115e-05	6.8289e-06	up in JAK2_WT	0.0372916	up in JAK2_WT	NS	NA
EFR3A	0.00363103	0.0367959	up in JAK2_WT	NS	NA	NS	NA
CPSF1	0.00245838	0.0188433	up in JAK2_WT	NS	NA	NS	NA
ERMP1	0.0479245	NS	NS	NS	NA	NS	NA
KDM4C	0.00130313	0.0193747	up in JAK2_WT	NS	NA	0.0311033	up in JAK2_HOM_ASXL1_p644_HET
ZDHHC21	0.000727462	NS	NS	NS	NA	0.000882175	up in JAK2_HOM_ASXL1_p644_HET
DENND4C	0.000933317	NS	NS	NS	NA	2.69797e-05	up in JAK2_HOM_ASXL1_p644_HET
DNAJA1	0.00422711	7.89871e-05	up in JAK2_WT	0.00225989	up in JAK2_WT	NS	NA
B4GALT1	0.0418769	NS	NS	NS	NA	0.0193961	up in JAK2_HOM
DCTN3	0.00555851	NS	NS	NS	NA	0.0244113	up in JAK2_HOM_ASXL1_p644_HET
DNAJB5	0.0414579	NS	NS	NS	NA	NS	NA
FANCG	0.00500483	0.00784276	up in JAK2_WT	NS	NA	NS	NA
GNE	0.035907	NS	NS	NS	NA	0.00839913	up in JAK2_HOM_ASXL1_p644_HET
RNF38	0.0341385	NS	NS	NS	NA	NS	NA
PTAR1	0.0244915	0.00838653	up in JAK2_WT	NS	NA	NS	NA
TMEM2	0.00217318	0.0104114	up in JAK2_WT	NS	NA	NS	NA
ANXA1	0.000630271	3.0653e-06	up in JAK2_WT	0.000151354	up in JAK2_WT	NS	NA
RPSAP9	0.000488164	5.4504e-06	up in JAK2_WT	0.0224389	up in JAK2_WT	NS	NA
NOL8	0.00119687	NS	NS	0.0340974	up in JAK2_HOM_ASXL1_p644_HET	0.000173619	up in JAK2_HOM_ASXL1_p644_HET
ZNF169	0.017408	0.00378914	up in JAK2_WT	NS	NA	NS	NA
CORO2A	0.0229573	NS	NS	NS	NA	NS	NA
TEX10	0.00774772	0.000268909	up in JAK2_WT	NS	NA	0.0176203	up in JAK2_HOM_ASXL1_p644_HET
FAM73B	0.00022248	NS	NS	NS	NA	0.0138024	up in JAK2_HOM_ASXL1_p644_HET
FUBP3	0.0492137	NS	NS	NS	NA	0.00524228	up in JAK2_HOM_ASXL1_p644_HET
FAM69B	0.0195797	NS	NS	0.00642125	up in JAK2_HOM_ASXL1_p644_HET	0.0251559	up in JAK2_HOM_ASXL1_p644_HET
PHPT1	0.0124589	NS	NS	NS	NA	0.00866937	up in JAK2_HOM
PNPLA7	0.0240988	NS	NS	NS	NA	NS	NA
P2RY8	0.0179138	3.22133e-05	up in JAK2_WT	0.0293265	up in JAK2_WT	NS	NA
CTPS2	0.00416384	NS	NS	NS	NA	0.0146422	up in JAK2_HOM_ASXL1_p644_HET
SAT1	0.0230638	NS	NS	NS	NA	0.00601767	up in JAK2_HOM
MID1IP1	0.018821	NS	NS	NS	NA	NS	NA
CDK16	0.00212133	0.00194223	up in JAK2_WT	0.00205394	up in JAK2_WT	NS	NA
WDR13	0.0166698	NS	NS	NS	NA	0.00124492	up in JAK2_HOM_ASXL1_p644_HET
TSPYL2	0.0365311	NS	NS	0.0478927	up in JAK2_WT	0.000405903	up in JAK2_HOM
MAGED2	0.0431551	NS	NS	0.00803421	up in JAK2_HOM_ASXL1_p644_HET	0.0018065	up in JAK2_HOM_ASXL1_p644_HET
BEX2	0.014493	NS	NS	NS	NA	0.000597962	up in JAK2_HOM_ASXL1_p644_HET
RAB33A	0.0211015	NS	NS	NS	NA	0.00783856	up in JAK2_HOM_ASXL1_p644_HET
SLC9A6	0.042085	NS	NS	NS	NA	NS	NA
ARHGEF6	0.00208244	5.52784e-05	up in JAK2_WT	NS	NA	NS	NA
FLNA	0.0110331	NS	NS	0.0340974	up in JAK2_HOM_ASXL1_p644_HET	0.039685	up in JAK2_HOM_ASXL1_p644_HET
EMD	0.0478012	NS	NS	NS	NA	0.0111714	up in JAK2_HOM_ASXL1_p644_HET
ATP6AP1	0.0403657	NS	NS	NS	NA	0.0406416	up in JAK2_HOM
VBP1	0.00625216	NS	NS	NS	NA	0.000116378	up in JAK2_HOM_ASXL1_p644_HET

## Sheet: TableS6c
Table S6c. Differentially expressed genes between different genetic subclones in patient IF0101 using a p-value cutoff<0.05, identified with one-way ANOVA. Significance level (combined p-value<0.05) from combined fisher's and wilcoxon test for each pairwise-comparison between subclones are also provided. Related to Figure 6f.
#NS stands for non-significance and NA, for not applicable. Subclones are labelled following the same code as in Figure 6.
	ANOVA	Pairwise-comparison between subclones
gene	p.value (ANOVA)	JHETSvsJHOMS		JHETSvsJSC		JHOMSvsJSC
		combined p-value	up in	combined p-value	up in	combined p-value	up in
LOC729737	0.00190345	0.000486806	up in JAK2_HET_SRSF2_HET	0.0146326	up in JAK2_HET_SRSF2_HET	NS	NA
SCNN1D	2.85748e-05	0.0163589	up in JAK2_HET_SRSF2_HET	0.000855222	up in JAK2_HET_SRSF2_HET	NS	NA
PARK7	0.00934352	NS	NS	0.00485642	up in JAK2_HOM_CBL_p404_HET_SRSF2_HET	0.00145929	up in JAK2_HOM_CBL_p404_HET_SRSF2_HET
AGTRAP	0.0137571	NS	NS	NS	NA	0.0181538	up in JAK2_HOM_CBL_p404_HET_SRSF2_HET
DNAJC16	0.0282773	NS	NS	NS	NA	0.00273868	up in JAK2_HOM_SRSF2_HET
PITHD1	0.00664662	5.45883e-05	up in JAK2_HOM_SRSF2_HET	0.00310957	up in JAK2_HOM_CBL_p404_HET_SRSF2_HET	0.0242312	up in JAK2_HOM_SRSF2_HET
SEPN1	0.0434812	NS	NS	0.0161323	up in JAK2_HET_SRSF2_HET	0.000212207	up in JAK2_HOM_SRSF2_HET
PDIK1L	0.0219774	0.000783912	up in JAK2_HET_SRSF2_HET	NS	NA	0.00298942	up in JAK2_HOM_CBL_p404_HET_SRSF2_HET
AHDC1	0.0306579	NS	NS	0.0286038	up in JAK2_HET_SRSF2_HET	NS	NA
NDUFS5	0.0062224	0.0284475	up in JAK2_HOM_SRSF2_HET	8.80057e-05	up in JAK2_HOM_CBL_p404_HET_SRSF2_HET	0.0102466	up in JAK2_HOM_CBL_p404_HET_SRSF2_HET
CAP1	0.0443617	0.0288342	up in JAK2_HOM_SRSF2_HET	NS	NA	0.0179199	up in JAK2_HOM_SRSF2_HET
PRDX1	0.0142446	NS	NS	NS	NA	0.000843136	up in JAK2_HOM_CBL_p404_HET_SRSF2_HET
RNF11	0.0445772	NS	NS	NS	NA	0.0131916	up in JAK2_HOM_SRSF2_HET
NFIA	0.0185077	NS	NS	NS	NA	0.0101773	up in JAK2_HOM_SRSF2_HET
DOCK7	0.0386569	NS	NS	NS	NA	0.0322524	up in JAK2_HOM_CBL_p404_HET_SRSF2_HET
SRSF11	0.0229643	0.000519049	up in JAK2_HOM_SRSF2_HET	0.00406366	up in JAK2_HOM_CBL_p404_HET_SRSF2_HET	NS	NA
ZNF644	0.0405061	0.00294225	up in JAK2_HET_SRSF2_HET	0.0170431	up in JAK2_HET_SRSF2_HET	NS	NA
PTBP2	0.0350201	NS	NS	NS	NA	NS	NA
DBT	0.0235555	0.0044097	up in JAK2_HET_SRSF2_HET	NS	NA	NS	NA
DPH5	0.0227906	NS	NS	NS	NA	0.0127971	up in JAK2_HOM_SRSF2_HET
STXBP3	0.00721488	NS	NS	0.000552831	up in JAK2_HOM_CBL_p404_HET_SRSF2_HET	0.00133885	up in JAK2_HOM_CBL_p404_HET_SRSF2_HET
PSMA5	0.0203327	NS	NS	NS	NA	0.00435344	up in JAK2_HOM_CBL_p404_HET_SRSF2_HET
GSTM4	0.0285169	NS	NS	NS	NA	0.0123926	up in JAK2_HOM_SRSF2_HET
PHGDH	0.0116698	0.000149103	up in JAK2_HET_SRSF2_HET	NS	NA	0.00227984	up in JAK2_HOM_CBL_p404_HET_SRSF2_HET
PPIAL4G	0.0250474	NS	NS	0.0211301	up in JAK2_HOM_CBL_p404_HET_SRSF2_HET	0.00025411	up in JAK2_HOM_CBL_p404_HET_SRSF2_HET
HIST2H2BF	0.030892	NS	NS	0.0286038	up in JAK2_HET_SRSF2_HET	0.00427087	up in JAK2_HOM_SRSF2_HET
HIST2H2AC	0.037226	NS	NS	NS	NA	0.00127877	up in JAK2_HOM_CBL_p404_HET_SRSF2_HET
TARS2	0.00829224	0.0109677	up in JAK2_HET_SRSF2_HET	NS	NA	NS	NA
C1orf43	0.0492941	NS	NS	0.0132698	up in JAK2_HET_SRSF2_HET	NS	NA
SCAMP3	0.0476364	NS	NS	NS	NA	0.00352312	up in JAK2_HOM_CBL_p404_HET_SRSF2_HET
SYT11	0.019109	0.00444639	up in JAK2_HET_SRSF2_HET	2.07313e-05	up in JAK2_HET_SRSF2_HET	NS	NA
NIT1	0.0318141	NS	NS	NS	NA	0.0166802	up in JAK2_HOM_SRSF2_HET
ANKRD36BP1	0.0370809	1.45937e-05	up in JAK2_HET_SRSF2_HET	NS	NA	0.00110865	up in JAK2_HOM_CBL_p404_HET_SRSF2_HET
SELP	0.00611769	0.0258013	up in JAK2_HOM_SRSF2_HET	NS	NA	0.021308	up in JAK2_HOM_SRSF2_HET
TOP1P1	0.0311681	NS	NS	NS	NA	0.0169097	up in JAK2_HOM_SRSF2_HET
PIGC	0.0213874	0.000277796	up in JAK2_HET_SRSF2_HET	NS	NA	0.0148189	up in JAK2_HOM_CBL_p404_HET_SRSF2_HET
IVNS1ABP	0.0362284	0.000267453	up in JAK2_HET_SRSF2_HET	0.0321753	up in JAK2_HET_SRSF2_HET	NS	NA
PTGS2	0.00115838	NS	NS	NS	NA	0.00365698	up in JAK2_HOM_SRSF2_HET
RGS1	0.0385167	0.000512011	up in JAK2_HET_SRSF2_HET	NS	NA	NS	NA
KDM5B	0.0194997	0.000273161	up in JAK2_HOM_SRSF2_HET	0.000375083	up in JAK2_HOM_CBL_p404_HET_SRSF2_HET	NS	NA
RBBP5	0.00978789	NS	NS	0.00225571	up in JAK2_HET_SRSF2_HET	NS	NA
RPS6KC1	0.00934651	NS	NS	0.00511613	up in JAK2_HET_SRSF2_HET	NS	NA
DEGS1	0.0486185	NS	NS	NS	NA	0.00190379	up in JAK2_HOM_SRSF2_HET
PYCR2	0.00734545	6.23726e-05	up in JAK2_HOM_SRSF2_HET	0.00121851	up in JAK2_HOM_CBL_p404_HET_SRSF2_HET	NS	NA
C1orf131	0.00878953	0.0009496	up in JAK2_HET_SRSF2_HET	NS	NA	0.0423508	up in JAK2_HOM_CBL_p404_HET_SRSF2_HET
EFCAB2	0.0207598	0.00296644	up in JAK2_HET_SRSF2_HET	0.0116116	up in JAK2_HET_SRSF2_HET	NS	NA
ZNF669	0.0159778	NS	NS	NS	NA	0.00149844	up in JAK2_HOM_CBL_p404_HET_SRSF2_HET
GCSAML	0.0172191	NS	NS	0.0139262	up in JAK2_HET_SRSF2_HET	NS	NA
GTPBP4	0.0345167	NS	NS	NS	NA	NS	NA
KLF6	0.0218076	NS	NS	NS	NA	0.00640473	up in JAK2_HOM_CBL_p404_HET_SRSF2_HET
SFMBT2	0.0111118	NS	NS	NS	NA	NS	NA
WAC	0.0409811	NS	NS	NS	NA	0.0262917	up in JAK2_HOM_SRSF2_HET
ZNF33A	0.00527545	NS	NS	0.00957517	up in JAK2_HET_SRSF2_HET	0.021308	up in JAK2_HOM_SRSF2_HET
SEPT7L	0.0321479	NS	NS	NS	NA	0.00940157	up in JAK2_HOM_CBL_p404_HET_SRSF2_HET
ZFAND4	0.0372088	NS	NS	NS	NA	0.000429667	up in JAK2_HOM_SRSF2_HET
DNAJC9	0.0161584	NS	NS	NS	NA	0.0249892	up in JAK2_HOM_CBL_p404_HET_SRSF2_HET
SEC24C	0.0466334	NS	NS	NS	NA	0.00147283	up in JAK2_HOM_CBL_p404_HET_SRSF2_HET
AP3M1	0.023008	0.0147273	up in JAK2_HET_SRSF2_HET	NS	NA	NS	NA
RPS24	0.0223374	NS	NS	NS	NA	0.00286527	up in JAK2_HOM_SRSF2_HET
NKX2-3	0.0372485	0.000538379	up in JAK2_HET_SRSF2_HET	NS	NA	0.0094952	up in JAK2_HOM_CBL_p404_HET_SRSF2_HET
LDB1	0.00108713	6.42092e-05	up in JAK2_HET_SRSF2_HET	6.56573e-05	up in JAK2_HET_SRSF2_HET	NS	NA
SHOC2	0.0469903	NS	NS	NS	NA	NS	NA
TPP1	0.0282579	NS	NS	0.0297949	up in JAK2_HET_SRSF2_HET	0.00233474	up in JAK2_HOM_SRSF2_HET
DENND5A	0.0468775	NS	NS	NS	NA	0.0208744	up in JAK2_HOM_SRSF2_HET
WEE1	0.0163463	0.00424724	up in JAK2_HET_SRSF2_HET	0.0149965	up in JAK2_HET_SRSF2_HET	NS	NA
EIF4G2	0.0145269	NS	NS	NS	NA	0.00248484	up in JAK2_HOM_SRSF2_HET
LIN7C	0.00556864	NS	NS	NS	NA	NS	NA
CSTF3	0.0224975	0.00117193	up in JAK2_HOM_SRSF2_HET	0.0331703	up in JAK2_HOM_CBL_p404_HET_SRSF2_HET	0.0380209	up in JAK2_HOM_SRSF2_HET
CKAP5	0.0170943	NS	NS	NS	NA	0.0027136	up in JAK2_HOM_SRSF2_HET
ATG2A	0.0273534	0.000783912	up in JAK2_HET_SRSF2_HET	NS	NA	0.000408512	up in JAK2_HOM_CBL_p404_HET_SRSF2_HET
FOSL1	0.0192728	NS	NS	NS	NA	0.00405277	up in JAK2_HOM_SRSF2_HET
BBS1	0.00837409	0.0459494	up in JAK2_HET_SRSF2_HET	NS	NA	NS	NA
SSH3	0.0353205	NS	NS	NS	NA	0.00156226	up in JAK2_HOM_CBL_p404_HET_SRSF2_HET
TMEM134	0.0366369	0.00878247	up in JAK2_HET_SRSF2_HET	NS	NA	NS	NA
CTTN	0.0342981	0.0157024	up in JAK2_HET_SRSF2_HET	NS	NA	NS	NA
AAMDC	0.00169903	NS	NS	0.0104611	up in JAK2_HET_SRSF2_HET	7.2144e-06	up in JAK2_HOM_SRSF2_HET
JAM3	0.0338632	NS	NS	0.00489797	up in JAK2_HET_SRSF2_HET	NS	NA
FKBP4	0.024417	NS	NS	0.00800004	up in JAK2_HOM_CBL_p404_HET_SRSF2_HET	0.00786019	up in JAK2_HOM_CBL_p404_HET_SRSF2_HET
M6PR	0.0484981	0.00383138	up in JAK2_HET_SRSF2_HET	NS	NA	0.000762882	up in JAK2_HOM_CBL_p404_HET_SRSF2_HET
A2M-AS1	0.0434902	NS	NS	NS	NA	0.00900034	up in JAK2_HOM_SRSF2_HET
CD69	0.0287825	0.0229967	up in JAK2_HOM_SRSF2_HET	0.00124123	up in JAK2_HOM_CBL_p404_HET_SRSF2_HET	NS	NA
TWF1	0.0378828	0.000783912	up in JAK2_HET_SRSF2_HET	NS	NA	NS	NA
MLL2	0.0152134	NS	NS	0.0331703	up in JAK2_HOM_CBL_p404_HET_SRSF2_HET	0.0163466	up in JAK2_HOM_CBL_p404_HET_SRSF2_HET
BIN2	0.0415286	0.00336041	up in JAK2_HOM_SRSF2_HET	0.000673813	up in JAK2_HOM_CBL_p404_HET_SRSF2_HET	NS	NA
ATP5G2	0.0266806	0.00314356	up in JAK2_HET_SRSF2_HET	NS	NA	NS	NA
RDH5	0.000907231	1.45937e-05	up in JAK2_HET_SRSF2_HET	0.0358904	up in JAK2_HET_SRSF2_HET	0.0211983	up in JAK2_HOM_CBL_p404_HET_SRSF2_HET
WIBG	0.0133493	NS	NS	NS	NA	0.0209904	up in JAK2_HOM_SRSF2_HET
RPS26	0.0125054	NS	NS	NS	NA	0.000220995	up in JAK2_HOM_CBL_p404_HET_SRSF2_HET
CS	0.027272	0.0207749	up in JAK2_HET_SRSF2_HET	0.00124531	up in JAK2_HET_SRSF2_HET	NS	NA
R3HDM2	0.0177009	NS	NS	0.0202006	up in JAK2_HET_SRSF2_HET	NS	NA
TSFM	0.00165199	NS	NS	NS	NA	0.00123643	up in JAK2_HOM_CBL_p404_HET_SRSF2_HET
DPY19L2	0.0274028	0.00425215	up in JAK2_HET_SRSF2_HET	NS	NA	0.0125407	up in JAK2_HOM_CBL_p404_HET_SRSF2_HET
TMBIM4	0.021515	0.018966	up in JAK2_HOM_SRSF2_HET	NS	NA	NS	NA
NR2C1	0.0414308	0.0470298	up in JAK2_HET_SRSF2_HET	NS	NA	0.00140209	up in JAK2_HOM_CBL_p404_HET_SRSF2_HET
UHRF1BP1L	0.0317799	0.0258013	up in JAK2_HOM_SRSF2_HET	NS	NA	NS	NA
CCDC53	0.0257137	0.0121822	up in JAK2_HOM_SRSF2_HET	NS	NA	0.00920662	up in JAK2_HOM_SRSF2_HET
ACAD10	0.0416743	NS	NS	0.0260649	up in JAK2_HET_SRSF2_HET	NS	NA
PLA2G1B	0.0243287	NS	NS	0.0277521	up in JAK2_HET_SRSF2_HET	NS	NA
HIP1R	0.0246353	NS	NS	0.0139262	up in JAK2_HET_SRSF2_HET	NS	NA
NCOR2	0.0337381	0.000495992	up in JAK2_HET_SRSF2_HET	0.017156	up in JAK2_HET_SRSF2_HET	NS	NA
SFSWAP	0.00176391	0.00662695	up in JAK2_HOM_SRSF2_HET	NS	NA	0.000293962	up in JAK2_HOM_SRSF2_HET
XPO4	0.0202038	0.000709996	up in JAK2_HET_SRSF2_HET	0.0482476	up in JAK2_HET_SRSF2_HET	NS	NA
SPATA13	0.00457882	NS	NS	0.000164891	up in JAK2_HET_SRSF2_HET	0.00715811	up in JAK2_HOM_SRSF2_HET
PARP4	0.0164723	NS	NS	NS	NA	0.000294981	up in JAK2_HOM_CBL_p404_HET_SRSF2_HET
UBL3	0.00957179	0.0115344	up in JAK2_HET_SRSF2_HET	0.00648958	up in JAK2_HET_SRSF2_HET	NS	NA
USPL1	0.033233	NS	NS	NS	NA	0.000599925	up in JAK2_HOM_CBL_p404_HET_SRSF2_HET
UFM1	0.025904	NS	NS	NS	NA	0.0124954	up in JAK2_HOM_SRSF2_HET
NAA16	0.00929796	NS	NS	NS	NA	8.40244e-05	up in JAK2_HOM_SRSF2_HET
NUDT15	0.0346072	NS	NS	NS	NA	0.00290207	up in JAK2_HOM_SRSF2_HET
SPRY2	0.021186	NaN	NS	NS	NA	0.000149634	up in JAK2_HOM_CBL_p404_HET_SRSF2_HET
GPR180	0.0111538	NS	NS	NS	NA	0.00260599	up in JAK2_HOM_SRSF2_HET
ZNF219	0.00997793	NS	NS	NS	NA	0.00310041	up in JAK2_HOM_SRSF2_HET
PABPN1	1.55991e-05	NS	NS	7.45665e-05	up in JAK2_HET_SRSF2_HET	0.0297403	up in JAK2_HOM_SRSF2_HET
SCFD1	0.0328711	NS	NS	0.0154076	up in JAK2_HOM_CBL_p404_HET_SRSF2_HET	0.0253908	up in JAK2_HOM_CBL_p404_HET_SRSF2_HET
SOCS4	0.00352924	NS	NS	0.0416813	up in JAK2_HET_SRSF2_HET	NS	NA
L3HYPDH	1.04765e-05	5.22548e-06	up in JAK2_HET_SRSF2_HET	9.69233e-05	up in JAK2_HET_SRSF2_HET	NS	NA
MAX	0.0457759	0.0448284	up in JAK2_HOM_SRSF2_HET	NS	NA	0.00599294	up in JAK2_HOM_SRSF2_HET
LOC100506321	0.0075918	0.0150448	up in JAK2_HET_SRSF2_HET	NS	NA	NS	NA
ISCA2	0.0241771	NS	NS	NS	NA	0.00427554	up in JAK2_HOM_SRSF2_HET
ALKBH1	0.0315063	0.0448875	up in JAK2_HET_SRSF2_HET	0.035172	up in JAK2_HET_SRSF2_HET	NS	NA
DICER1-AS1	0.0290086	NS	NS	NS	NA	0.000945637	up in JAK2_HOM_SRSF2_HET
SNHG10	0.025622	NS	NS	0.0146076	up in JAK2_HET_SRSF2_HET	NS	NA
GSKIP	0.00482206	0.000486806	up in JAK2_HET_SRSF2_HET	NS	NA	0.0100732	up in JAK2_HOM_CBL_p404_HET_SRSF2_HET
DLK1	0.00194353	0.00444639	up in JAK2_HET_SRSF2_HET	1.79518e-05	up in JAK2_HET_SRSF2_HET	NS	NA
MEG3	0.0470872	0.0132835	up in JAK2_HOM_SRSF2_HET	NS	NA	NS	NA
CDC42BPB	0.0497033	NS	NS	NS	NA	0.02135	up in JAK2_HOM_SRSF2_HET
GOLGA8A	0.0217879	0.00185339	up in JAK2_HOM_SRSF2_HET	8.21947e-05	up in JAK2_HOM_CBL_p404_HET_SRSF2_HET	NS	NA
IVD	0.0235081	NS	NS	NS	NA	0.00665422	up in JAK2_HOM_SRSF2_HET
RPUSD2	0.0405714	0.00437929	up in JAK2_HET_SRSF2_HET	0.0274533	up in JAK2_HET_SRSF2_HET	NS	NA
DNAJC17	0.0384273	NS	NS	0.0141371	up in JAK2_HET_SRSF2_HET	NS	NA
CCNDBP1	0.0209243	0.0385655	up in JAK2_HOM_SRSF2_HET	NS	NA	NS	NA
SPG11	0.00353721	6.39993e-05	up in JAK2_HET_SRSF2_HET	0.000254157	up in JAK2_HET_SRSF2_HET	NS	NA
AP4E1	0.00782408	0.0163589	up in JAK2_HET_SRSF2_HET	NS	NA	NS	NA
RPS27L	0.0102338	1.82115e-05	up in JAK2_HOM_SRSF2_HET	4.73654e-05	up in JAK2_HOM_CBL_p404_HET_SRSF2_HET	NS	NA
CLK3	0.0261088	NS	NS	NS	NA	0.00445879	up in JAK2_HOM_SRSF2_HET
MESDC2	0.00825348	0.0259923	up in JAK2_HOM_SRSF2_HET	NS	NA	0.00295188	up in JAK2_HOM_SRSF2_HET
RCCD1	0.00699389	0.0296049	up in JAK2_HET_SRSF2_HET	1.80944e-05	up in JAK2_HET_SRSF2_HET	NS	NA
ARRDC4	0.0227036	NS	NS	NS	NA	0.00131069	up in JAK2_HOM_SRSF2_HET
TM2D3	0.0484195	NS	NS	NS	NA	0.00642721	up in JAK2_HOM_SRSF2_HET
GFER	0.0130607	NS	NS	0.000742228	up in JAK2_HET_SRSF2_HET	0.0141992	up in JAK2_HOM_SRSF2_HET
PGP	0.00872332	NS	NS	NS	NA	0.000596633	up in JAK2_HOM_SRSF2_HET
FLYWCH1	0.00784661	0.00392858	up in JAK2_HET_SRSF2_HET	8.82087e-05	up in JAK2_HET_SRSF2_HET	NS	NA
CDIP1	0.0384507	NS	NS	NS	NA	0.000827438	up in JAK2_HOM_CBL_p404_HET_SRSF2_HET
C16orf72	0.0233431	0.000783912	up in JAK2_HET_SRSF2_HET	NS	NA	0.000149634	up in JAK2_HOM_CBL_p404_HET_SRSF2_HET
PKD1P1	0.00705355	NS	NS	NS	NA	0.0151414	up in JAK2_HOM_SRSF2_HET
C16orf62	0.0399828	NS	NS	NS	NA	0.000108843	up in JAK2_HOM_CBL_p404_HET_SRSF2_HET
C16orf54	0.0141581	NS	NS	NS	NA	0.00513364	up in JAK2_HOM_SRSF2_HET
KIF22	0.0248357	6.9794e-05	up in JAK2_HET_SRSF2_HET	0.0274645	up in JAK2_HET_SRSF2_HET	0.0379499	up in JAK2_HOM_CBL_p404_HET_SRSF2_HET
PAGR1	0.0334842	NS	NS	NS	NA	0.00900034	up in JAK2_HOM_SRSF2_HET
BCL7C	0.0436484	NS	NS	NS	NA	0.00600466	up in JAK2_HOM_CBL_p404_HET_SRSF2_HET
SIAH1	0.00098671	NS	NS	0.000110109	up in JAK2_HET_SRSF2_HET	0.00286562	up in JAK2_HOM_SRSF2_HET
FTO	0.000923226	0.000150339	up in JAK2_HET_SRSF2_HET	0.0269843	up in JAK2_HET_SRSF2_HET	NS	NA
SETD6	0.021187	NaN	NS	NS	NA	0.000408512	up in JAK2_HOM_CBL_p404_HET_SRSF2_HET
ACD	0.0443716	0.00259758	up in JAK2_HOM_SRSF2_HET	NS	NA	NS	NA
DDX28	0.0321003	0.00393761	up in JAK2_HET_SRSF2_HET	NS	NA	NS	NA
PLA2G15	0.0383523	NS	NS	0.0286038	up in JAK2_HET_SRSF2_HET	NS	NA
MON1B	0.0334267	NS	NS	NS	NA	NS	NA
CMIP	0.000715902	0.0178606	up in JAK2_HET_SRSF2_HET	0.00082263	up in JAK2_HET_SRSF2_HET	NS	NA
HSDL1	0.0172624	NS	NS	NS	NA	NS	NA
GSE1	0.0415747	NS	NS	0.0175776	up in JAK2_HOM_CBL_p404_HET_SRSF2_HET	0.045739	up in JAK2_HOM_CBL_p404_HET_SRSF2_HET
APRT	0.00585285	0.0108511	up in JAK2_HOM_SRSF2_HET	0.000301962	up in JAK2_HOM_CBL_p404_HET_SRSF2_HET	NS	NA
VPS9D1	0.0320176	NS	NS	NS	NA	0.0317005	up in JAK2_HOM_SRSF2_HET
ZNF276	0.00151852	0.0150294	up in JAK2_HET_SRSF2_HET	9.10307e-05	up in JAK2_HET_SRSF2_HET	NS	NA
FANCA	0.0300123	NS	NS	NS	NA	0.00377514	up in JAK2_HOM_CBL_p404_HET_SRSF2_HET
SMYD4	0.00246158	0.0115344	up in JAK2_HET_SRSF2_HET	0.000676892	up in JAK2_HET_SRSF2_HET	NS	NA
METTL16	0.0369937	NS	NS	NS	NA	NS	NA
P2RX5-TAX1BP3	0.0185742	0.000783912	up in JAK2_HET_SRSF2_HET	NS	NA	NS	NA
SLC25A11	0.048289	NS	NS	NS	NA	0.00744044	up in JAK2_HOM_SRSF2_HET
ZNF232	0.00102485	0.00233671	up in JAK2_HET_SRSF2_HET	NS	NA	NS	NA
DERL2	0.0488579	NS	NS	0.0031603	up in JAK2_HET_SRSF2_HET	NS	NA
CNTROB	0.0305883	NS	NS	NS	NA	NS	NA
PER1	0.0246648	0.00037983	up in JAK2_HOM_SRSF2_HET	0.0331703	up in JAK2_HOM_CBL_p404_HET_SRSF2_HET	0.00284583	up in JAK2_HOM_SRSF2_HET
MYH10	0.0120074	0.0195814	up in JAK2_HOM_SRSF2_HET	NS	NA	0.000179328	up in JAK2_HOM_SRSF2_HET
ADPRM	0.00502511	0.00884444	up in JAK2_HET_SRSF2_HET	6.21059e-05	up in JAK2_HET_SRSF2_HET	NS	NA
ZNF287	0.0382948	NS	NS	0.0169793	up in JAK2_HET_SRSF2_HET	0.00177388	up in JAK2_HOM_SRSF2_HET
NT5M	0.0177785	NS	NS	0.0261918	up in JAK2_HET_SRSF2_HET	NS	NA
LRRC48	0.0047825	1.45937e-05	up in JAK2_HET_SRSF2_HET	0.0149965	up in JAK2_HET_SRSF2_HET	NS	NA
SHMT1	0.0486559	NS	NS	NS	NA	0.0123889	up in JAK2_HOM_SRSF2_HET
UNC119	0.000117134	3.93143e-05	up in JAK2_HET_SRSF2_HET	0.00115532	up in JAK2_HET_SRSF2_HET	NS	NA
DHRS13	0.0232192	0.0448875	up in JAK2_HET_SRSF2_HET	NS	NA	NS	NA
NUFIP2	0.046292	NS	NS	NS	NA	0.00347544	up in JAK2_HOM_SRSF2_HET
EVI2A	0.0235473	0.0331405	up in JAK2_HOM_SRSF2_HET	NS	NA	NS	NA
C17orf75	0.00154022	0.00400725	up in JAK2_HET_SRSF2_HET	0.00231602	up in JAK2_HET_SRSF2_HET	NS	NA
CWC25	0.0450811	NS	NS	NS	NA	0.00816354	up in JAK2_HOM_SRSF2_HET
MED1	0.0247159	NS	NS	NS	NA	0.00185645	up in JAK2_HOM_CBL_p404_HET_SRSF2_HET
KRT10	0.0131531	0.000750029	up in JAK2_HET_SRSF2_HET	NS	NA	0.0101594	up in JAK2_HOM_CBL_p404_HET_SRSF2_HET
RUNDC1	0.0151552	0.0163832	up in JAK2_HET_SRSF2_HET	NS	NA	NS	NA
HDAC5	0.0306869	NS	NS	NS	NA	0.00677352	up in JAK2_HOM_SRSF2_HET
C17orf53	0.010907	NS	NS	0.0277521	up in JAK2_HET_SRSF2_HET	NS	NA
ACBD4	0.0488473	NS	NS	NS	NA	NS	NA
MGC57346	0.0400946	NS	NS	NS	NA	0.00431566	up in JAK2_HOM_SRSF2_HET
HOXB2	0.0358732	0.00600638	up in JAK2_HOM_SRSF2_HET	0.00118004	up in JAK2_HOM_CBL_p404_HET_SRSF2_HET	NS	NA
HOXB3	0.0242576	NS	NS	NS	NA	0.00128219	up in JAK2_HOM_SRSF2_HET
ANKRD40	0.0220191	NS	NS	NS	NA	NS	NA
SPAG9	0.0432125	0.0259923	up in JAK2_HOM_SRSF2_HET	NS	NA	NS	NA
MRPS23	0.0357133	NS	NS	NS	NA	0.00205232	up in JAK2_HOM_CBL_p404_HET_SRSF2_HET
DYNLL2	0.0385993	NS	NS	NS	NA	0.00430188	up in JAK2_HOM_CBL_p404_HET_SRSF2_HET
CCDC47	0.00851901	NS	NS	NS	NA	NS	NA
ERN1	0.000173324	0.00408992	up in JAK2_HET_SRSF2_HET	7.84667e-05	up in JAK2_HET_SRSF2_HET	NS	NA
DDX5	0.0218817	NS	NS	NS	NA	0.00481622	up in JAK2_HOM_SRSF2_HET
NOL11	0.00536922	NS	NS	1.86885e-05	up in JAK2_HET_SRSF2_HET	0.00692499	up in JAK2_HOM_SRSF2_HET
FAM104A	0.00132298	0.00246565	up in JAK2_HET_SRSF2_HET	NS	NA	NS	NA
SAP30BP	0.0472705	0.0143558	up in JAK2_HET_SRSF2_HET	NS	NA	0.00282702	up in JAK2_HOM_CBL_p404_HET_SRSF2_HET
UNK	0.0160017	NS	NS	NS	NA	0.00016473	up in JAK2_HOM_SRSF2_HET
SYNGR2	0.0179948	0.00236705	up in JAK2_HOM_SRSF2_HET	0.00047698	up in JAK2_HOM_CBL_p404_HET_SRSF2_HET	NS	NA
RAB12	0.0432897	NS	NS	0.00534256	up in JAK2_HET_SRSF2_HET	6.38683e-05	up in JAK2_HOM_SRSF2_HET
NDUFV2	0.00668229	0.000126727	up in JAK2_HOM_SRSF2_HET	0.00211827	up in JAK2_HOM_CBL_p404_HET_SRSF2_HET	NS	NA
CABLES1	0.0287452	NS	NS	NS	NA	NS	NA
DYM	0.00396276	NS	NS	NS	NA	0.000373119	up in JAK2_HOM_SRSF2_HET
FECH	0.0122495	NS	NS	NS	NA	0.000789479	up in JAK2_HOM_CBL_p404_HET_SRSF2_HET
CDH7	0.0463846	NS	NS	NS	NA	0.0072528	up in JAK2_HOM_SRSF2_HET
ADNP2	0.00706223	0.028542	up in JAK2_HOM_SRSF2_HET	NS	NA	0.000232902	up in JAK2_HOM_SRSF2_HET
POLRMT	0.019564	0.00113539	up in JAK2_HET_SRSF2_HET	0.00264455	up in JAK2_HET_SRSF2_HET	NS	NA
POLR2E	0.0169195	0.00755036	up in JAK2_HOM_SRSF2_HET	0.000290828	up in JAK2_HOM_CBL_p404_HET_SRSF2_HET	NS	NA
TIMM13	0.0427326	0.00257158	up in JAK2_HOM_SRSF2_HET	0.00605265	up in JAK2_HOM_CBL_p404_HET_SRSF2_HET	NS	NA
THOP1	0.00622543	NS	NS	NS	NA	0.000548279	up in JAK2_HOM_CBL_p404_HET_SRSF2_HET
DPP9	0.0487578	NS	NS	NS	NA	0.0290833	up in JAK2_HOM_SRSF2_HET
VMAC	0.0324087	0.000783912	up in JAK2_HET_SRSF2_HET	NS	NA	0.00800008	up in JAK2_HOM_CBL_p404_HET_SRSF2_HET
RFX2	0.0457852	NS	NS	NS	NA	0.0218984	up in JAK2_HOM_SRSF2_HET
ZNF557	0.00860001	NS	NS	NS	NA	6.52904e-05	up in JAK2_HOM_CBL_p404_HET_SRSF2_HET
ADAMTS10	0.0203216	0.0314958	up in JAK2_HET_SRSF2_HET	0.000145245	up in JAK2_HET_SRSF2_HET	NS	NA
ZNF490	0.0420564	0.0150448	up in JAK2_HET_SRSF2_HET	NS	NA	NS	NA
PRDX2	0.0246277	0.0334956	up in JAK2_HET_SRSF2_HET	NS	NA	0.00235564	up in JAK2_HOM_CBL_p404_HET_SRSF2_HET
CALR	0.00430183	0.0005398	up in JAK2_HOM_SRSF2_HET	1.1389e-07	up in JAK2_HOM_CBL_p404_HET_SRSF2_HET	0.00263296	up in JAK2_HOM_CBL_p404_HET_SRSF2_HET
RFX1	0.0372164	NS	NS	NS	NA	0.0227672	up in JAK2_HOM_CBL_p404_HET_SRSF2_HET
LPHN1	0.00126478	0.0150448	up in JAK2_HET_SRSF2_HET	NS	NA	NS	NA
DDX39A	0.0127587	NS	NS	NS	NA	2.82125e-05	up in JAK2_HOM_CBL_p404_HET_SRSF2_HET
GIPC1	0.00185787	NS	NS	0.0251699	up in JAK2_HET_SRSF2_HET	NS	NA
PGLS	0.0123978	NS	NS	NS	NA	0.000169552	up in JAK2_HOM_CBL_p404_HET_SRSF2_HET
JAK3	0.0206895	0.0497227	up in JAK2_HOM_SRSF2_HET	NS	NA	NS	NA
LOC729966	0.00634112	0.0492463	up in JAK2_HET_SRSF2_HET	7.84667e-05	up in JAK2_HET_SRSF2_HET	NS	NA
SSBP4	0.0430063	0.000524871	up in JAK2_HOM_SRSF2_HET	0.000691982	up in JAK2_HOM_CBL_p404_HET_SRSF2_HET	NS	NA
FKBP8	0.0242373	NS	NS	NS	NA	0.039455	up in JAK2_HOM_CBL_p404_HET_SRSF2_HET
UBA2	0.0322368	0.0381552	up in JAK2_HET_SRSF2_HET	NS	NA	NS	NA
PAF1	0.0034343	NS	NS	NS	NA	0.00225813	up in JAK2_HOM_SRSF2_HET
TGFB1	0.0114452	NS	NS	0.0155145	up in JAK2_HOM_CBL_p404_HET_SRSF2_HET	0.000533489	up in JAK2_HOM_CBL_p404_HET_SRSF2_HET
RPS19	0.014188	NS	NS	NS	NA	NS	NA
LOC100996307	0.0117773	NS	NS	0.0170952	up in JAK2_HET_SRSF2_HET	NS	NA
GLTSCR1	0.0320139	NS	NS	NS	NA	NS	NA
CYTH2	0.0309399	0.00767263	up in JAK2_HOM_SRSF2_HET	NS	NA	0.0469086	up in JAK2_HOM_SRSF2_HET
C19orf73	0.0153943	0.000783912	up in JAK2_HET_SRSF2_HET	NS	NA	0.0211983	up in JAK2_HOM_CBL_p404_HET_SRSF2_HET
VSIG10L	0.0364026	0.000783912	up in JAK2_HET_SRSF2_HET	NS	NA	0.00800008	up in JAK2_HOM_CBL_p404_HET_SRSF2_HET
NAT14	0.00382967	NS	NS	NS	NA	0.000108616	up in JAK2_HOM_SRSF2_HET
ZNF580	0.0196046	0.0258013	up in JAK2_HOM_SRSF2_HET	NS	NA	0.00517986	up in JAK2_HOM_SRSF2_HET
ZNF805	0.0210898	0.00107096	up in JAK2_HET_SRSF2_HET	0.0217982	up in JAK2_HET_SRSF2_HET	NS	NA
FKBP1AP1	0.0391827	NS	NS	0.000164891	up in JAK2_HET_SRSF2_HET	0.00715811	up in JAK2_HOM_SRSF2_HET
ZNF274	0.0477965	NS	NS	NS	NA	0.00469955	up in JAK2_HOM_CBL_p404_HET_SRSF2_HET
RNF144A	0.023656	NS	NS	0.0277521	up in JAK2_HET_SRSF2_HET	NS	NA
FAM98A	0.0192514	NS	NS	NS	NA	NS	NA
RHOQ	0.034738	NS	NS	NS	NA	0.0127344	up in JAK2_HOM_SRSF2_HET
EPCAM	0.0290548	NS	NS	NS	NA	0.00270498	up in JAK2_HOM_SRSF2_HET
BCL11A	0.0195938	0.0150165	up in JAK2_HET_SRSF2_HET	0.0136051	up in JAK2_HET_SRSF2_HET	NS	NA
REL	0.0445701	0.0172294	up in JAK2_HOM_SRSF2_HET	NS	NA	NS	NA
CCT4	0.0360814	0.000203613	up in JAK2_HOM_SRSF2_HET	0.00172682	up in JAK2_HOM_CBL_p404_HET_SRSF2_HET	NS	NA
EHBP1	0.0363528	NS	NS	0.0247316	up in JAK2_HET_SRSF2_HET	NS	NA
NFU1	0.00115444	6.8079e-06	up in JAK2_HET_SRSF2_HET	2.58419e-06	up in JAK2_HET_SRSF2_HET	NS	NA
MCEE	0.0168266	NS	NS	NS	NA	0.0195762	up in JAK2_HOM_SRSF2_HET
TPRKB	0.0204274	0.00550927	up in JAK2_HOM_SRSF2_HET	0.000405456	up in JAK2_HOM_CBL_p404_HET_SRSF2_HET	NS	NA
TET3	0.0490004	NS	NS	NS	NA	NS	NA
SLC4A5	0.0350755	NS	NS	NS	NA	NS	NA
DUSP2	0.0330326	NS	NS	NS	NA	0.005683	up in JAK2_HOM_SRSF2_HET
ACTR1B	0.00214708	0.00834041	up in JAK2_HET_SRSF2_HET	0.00596085	up in JAK2_HET_SRSF2_HET	NS	NA
LIPT1	0.0272339	NS	NS	NS	NA	0.0129008	up in JAK2_HOM_SRSF2_HET
EIF5B	0.026368	0.000560274	up in JAK2_HOM_SRSF2_HET	0.00231709	up in JAK2_HOM_CBL_p404_HET_SRSF2_HET	NS	NA
SLC20A1	0.000294397	0.000889074	up in JAK2_HET_SRSF2_HET	0.000671849	up in JAK2_HET_SRSF2_HET	NS	NA
C2orf76	0.0458942	NS	NS	NS	NA	0.00741284	up in JAK2_HOM_SRSF2_HET
ACVR2A	0.0490139	NS	NS	NS	NA	NS	NA
PRPF40A	0.0481852	0.0103142	up in JAK2_HOM_SRSF2_HET	0.00361028	up in JAK2_HOM_CBL_p404_HET_SRSF2_HET	NS	NA
AHCTF1P1	0.0413734	NS	NS	NS	NA	0.0104738	up in JAK2_HOM_CBL_p404_HET_SRSF2_HET
FIGN	0.0105561	0.000565956	up in JAK2_HET_SRSF2_HET	0.000888957	up in JAK2_HET_SRSF2_HET	NS	NA
PHOSPHO2	0.0400046	0.048686	up in JAK2_HET_SRSF2_HET	0.0185178	up in JAK2_HET_SRSF2_HET	NS	NA
HAT1	0.0185704	0.0147273	up in JAK2_HET_SRSF2_HET	NS	NA	0.00380999	up in JAK2_HOM_CBL_p404_HET_SRSF2_HET
ITGA4	0.00802744	0.0387791	up in JAK2_HET_SRSF2_HET	0.0069327	up in JAK2_HET_SRSF2_HET	NS	NA
ASNSD1	0.0381427	NS	NS	NS	NA	0.00270534	up in JAK2_HOM_SRSF2_HET
SPATS2L	0.0368561	NS	NS	NS	NA	NS	NA
ICA1L	0.0208987	NS	NS	NS	NA	0.012655	up in JAK2_HOM_SRSF2_HET
METTL21A	0.0378407	NS	NS	NS	NA	NS	NA
XRCC5	0.0103357	0.000145831	up in JAK2_HOM_SRSF2_HET	0.00174067	up in JAK2_HOM_CBL_p404_HET_SRSF2_HET	NS	NA
TMBIM1	0.0259361	NS	NS	NS	NA	0.0480749	up in JAK2_HOM_SRSF2_HET
SLC11A1	0.00406038	NS	NS	NS	NA	0.000205102	up in JAK2_HOM_SRSF2_HET
FARSB	0.0348924	NS	NS	NS	NA	NS	NA
MRPL44	0.0441759	NS	NS	NS	NA	0.01615	up in JAK2_HOM_CBL_p404_HET_SRSF2_HET
USP40	0.00947995	0.0163589	up in JAK2_HET_SRSF2_HET	NS	NA	NS	NA
PER2	0.0253532	0.00240818	up in JAK2_HET_SRSF2_HET	0.00394459	up in JAK2_HET_SRSF2_HET	NS	NA
PPP1R7	0.00361946	NS	NS	0.0402231	up in JAK2_HOM_CBL_p404_HET_SRSF2_HET	1.76756e-05	up in JAK2_HOM_CBL_p404_HET_SRSF2_HET
RBCK1	0.00178631	NS	NS	NS	NA	0.000941768	up in JAK2_HOM_SRSF2_HET
SIRPA	0.000157117	0.00393761	up in JAK2_HET_SRSF2_HET	0.000923869	up in JAK2_HET_SRSF2_HET	NS	NA
SNX5	0.0448345	0.020655	up in JAK2_HOM_SRSF2_HET	NS	NA	0.0489267	up in JAK2_HOM_SRSF2_HET
ENTPD6	0.0334959	NS	NS	NS	NA	NS	NA
CPNE1	0.00441629	NS	NS	NS	NA	0.000296871	up in JAK2_HOM_CBL_p404_HET_SRSF2_HET
LOC388796	0.00270296	NS	NS	0.00159151	up in JAK2_HET_SRSF2_HET	NS	NA
SLC35C2	0.0424503	0.0258013	up in JAK2_HOM_SRSF2_HET	NS	NA	NS	NA
ARFGEF2	0.0478943	NS	NS	0.000923869	up in JAK2_HET_SRSF2_HET	NS	NA
OSBPL2	0.000375323	0.00631003	up in JAK2_HET_SRSF2_HET	0.000942905	up in JAK2_HET_SRSF2_HET	NS	NA
USP16	0.04628	0.00600638	up in JAK2_HOM_SRSF2_HET	0.0143466	up in JAK2_HOM_CBL_p404_HET_SRSF2_HET	NS	NA
SYNJ1	0.0106831	NS	NS	NS	NA	0.00145206	up in JAK2_HOM_CBL_p404_HET_SRSF2_HET
SON	0.048367	0.0142597	up in JAK2_HOM_SRSF2_HET	NS	NA	0.028455	up in JAK2_HOM_SRSF2_HET
SLC5A3	0.0164223	NS	NS	NS	NA	0.00889387	up in JAK2_HOM_SRSF2_HET
MCM3AP	0.0419657	NS	NS	NS	NA	NS	NA
DGCR14	0.0173297	0.00758865	up in JAK2_HET_SRSF2_HET	0.0102788	up in JAK2_HET_SRSF2_HET	NS	NA
PI4KAP2	0.0114687	NS	NS	NS	NA	0.0111562	up in JAK2_HOM_CBL_p404_HET_SRSF2_HET
NIPSNAP1	0.0325733	NS	NS	NS	NA	0.00620506	up in JAK2_HOM_SRSF2_HET
MORC2	0.00211536	0.00457742	up in JAK2_HET_SRSF2_HET	0.000855222	up in JAK2_HET_SRSF2_HET	NS	NA
TUG1	0.0144631	NS	NS	NS	NA	0.00279321	up in JAK2_HOM_SRSF2_HET
SELM	0.0154518	NS	NS	NS	NA	8.86312e-05	up in JAK2_HOM_SRSF2_HET
HMGXB4	0.0387254	NS	NS	NS	NA	0.000969002	up in JAK2_HOM_CBL_p404_HET_SRSF2_HET
APOL2	0.00710386	NS	NS	NS	NA	0.00250477	up in JAK2_HOM_SRSF2_HET
GALR3	0.00736666	NS	NS	NS	NA	NS	NA
TNRC6B	0.0379937	NS	NS	NS	NA	0.0267995	up in JAK2_HOM_SRSF2_HET
EP300	0.0174533	NS	NS	NS	NA	0.000364384	up in JAK2_HOM_SRSF2_HET
ACO2	0.0401075	NaN	NS	NS	NA	0.00298942	up in JAK2_HOM_CBL_p404_HET_SRSF2_HET
RRP7B	0.0395704	6.70061e-05	up in JAK2_HET_SRSF2_HET	NS	NA	0.0118773	up in JAK2_HOM_CBL_p404_HET_SRSF2_HET
ARFGAP3	0.0257436	0.0258013	up in JAK2_HOM_SRSF2_HET	NS	NA	0.0241003	up in JAK2_HOM_SRSF2_HET
PACSIN2	0.0132915	NS	NS	NS	NA	NS	NA
TTLL12	0.00660669	NS	NS	0.0277521	up in JAK2_HET_SRSF2_HET	NS	NA
ITPR1	0.00999194	NS	NS	NS	NA	0.00138702	up in JAK2_HOM_SRSF2_HET
TTLL3	0.00922928	NS	NS	0.00489797	up in JAK2_HET_SRSF2_HET	0.00889387	up in JAK2_HOM_SRSF2_HET
RPUSD3	0.0215714	0.0138578	up in JAK2_HOM_SRSF2_HET	NS	NA	0.0261698	up in JAK2_HOM_SRSF2_HET
IQSEC1	0.0481074	NS	NS	0.0169793	up in JAK2_HET_SRSF2_HET	0.00177388	up in JAK2_HOM_SRSF2_HET
CMC1	0.0274492	0.00676661	up in JAK2_HET_SRSF2_HET	NS	NA	NS	NA
RPSA	0.0454907	0.0101478	up in JAK2_HOM_SRSF2_HET	0.00199927	up in JAK2_HOM_CBL_p404_HET_SRSF2_HET	NS	NA
ZNF662	0.0367194	NS	NS	NS	NA	NS	NA
ZNF660	0.0266379	NS	NS	0.000164891	up in JAK2_HET_SRSF2_HET	0.00715811	up in JAK2_HOM_SRSF2_HET
CLEC3B	0.0162796	0.000373561	up in JAK2_HOM_SRSF2_HET	0.000726504	up in JAK2_HOM_CBL_p404_HET_SRSF2_HET	NS	NA
KIF9	0.0428263	NS	NS	0.0265215	up in JAK2_HET_SRSF2_HET	NS	NA
DHX30	0.0403079	0.0360012	up in JAK2_HOM_SRSF2_HET	0.00150136	up in JAK2_HOM_CBL_p404_HET_SRSF2_HET	NS	NA
ARIH2OS	0.0182605	NS	NS	0.0300694	up in JAK2_HET_SRSF2_HET	NS	NA
NDUFAF3	0.0206561	NS	NS	NS	NA	0.00263324	up in JAK2_HOM_SRSF2_HET
RNF123	3.9053e-05	NS	NS	0.0247316	up in JAK2_HET_SRSF2_HET	NS	NA
RPL29	0.00116251	NS	NS	0.0212062	up in JAK2_HOM_CBL_p404_HET_SRSF2_HET	5.2034e-05	up in JAK2_HOM_CBL_p404_HET_SRSF2_HET
PHF7	0.0125187	4.41662e-05	up in JAK2_HET_SRSF2_HET	0.00896184	up in JAK2_HET_SRSF2_HET	NS	NA
NISCH	0.00964323	NS	NS	0.00620244	up in JAK2_HET_SRSF2_HET	0.00264685	up in JAK2_HOM_SRSF2_HET
SPCS1	0.021802	NS	NS	NS	NA	0.0025506	up in JAK2_HOM_CBL_p404_HET_SRSF2_HET
TMF1	0.0127151	NS	NS	NS	NA	0.000361699	up in JAK2_HOM_SRSF2_HET
FRMD4B	0.0165374	NS	NS	NS	NA	0.00873819	up in JAK2_HOM_SRSF2_HET
CHMP2B	0.0392591	0.0497186	up in JAK2_HOM_SRSF2_HET	0.00585342	up in JAK2_HOM_CBL_p404_HET_SRSF2_HET	NS	NA
ZNF654	0.0202543	NS	NS	NS	NA	8.84641e-05	up in JAK2_HOM_CBL_p404_HET_SRSF2_HET
RPL24	0.0404859	NS	NS	NS	NA	0.0027038	up in JAK2_HOM_CBL_p404_HET_SRSF2_HET
ALCAM	0.00693024	0.00152558	up in JAK2_HET_SRSF2_HET	0.0422425	up in JAK2_HET_SRSF2_HET	NS	NA
TMEM39A	0.0189206	NS	NS	NS	NA	0.0236957	up in JAK2_HOM_SRSF2_HET
GOLGB1	0.0268941	NS	NS	NS	NA	0.0167103	up in JAK2_HOM_SRSF2_HET
IQCB1	0.0111018	NS	NS	0.0255885	up in JAK2_HET_SRSF2_HET	NS	NA
RPL32P3	0.0130064	0.0239247	up in JAK2_HET_SRSF2_HET	NS	NA	0.0331728	up in JAK2_HOM_CBL_p404_HET_SRSF2_HET
LOC100507032	0.0227703	NS	NS	NS	NA	0.00422648	up in JAK2_HOM_SRSF2_HET
DNAJC13	0.0363442	NS	NS	0.0169793	up in JAK2_HET_SRSF2_HET	0.00177388	up in JAK2_HOM_SRSF2_HET
CEP63	0.0231391	0.0204259	up in JAK2_HET_SRSF2_HET	0.0208466	up in JAK2_HET_SRSF2_HET	NS	NA
CPA3	0.0492237	NS	NS	NS	NA	0.00505032	up in JAK2_HOM_CBL_p404_HET_SRSF2_HET
GPR171	0.0469612	NS	NS	NaN	NA	0.000429667	up in JAK2_HOM_SRSF2_HET
SSR3	0.0038916	NS	NS	0.000887938	up in JAK2_HET_SRSF2_HET	NS	NA
PRKCI	0.01928	NS	NS	NS	NA	0.000284179	up in JAK2_HOM_SRSF2_HET
TNFSF10	0.0294027	NS	NS	NS	NA	0.000719175	up in JAK2_HOM_SRSF2_HET
PARL	0.00974099	NS	NS	NS	NA	0.00446652	up in JAK2_HOM_SRSF2_HET
TRA2B	0.00373952	NS	NS	0.00274451	up in JAK2_HET_SRSF2_HET	0.00497216	up in JAK2_HOM_SRSF2_HET
MFI2-AS1	0.043933	NS	NS	NS	NA	0.0131197	up in JAK2_HOM_SRSF2_HET
IDUA	0.0490405	NS	NS	NS	NA	0.00373673	up in JAK2_HOM_CBL_p404_HET_SRSF2_HET
MXD4	0.0122303	0.00783705	up in JAK2_HET_SRSF2_HET	NS	NA	NS	NA
HTT	0.0104578	NS	NS	NS	NA	0.00265132	up in JAK2_HOM_SRSF2_HET
TMEM128	0.00616545	0.0010214	up in JAK2_HET_SRSF2_HET	0.0471526	up in JAK2_HET_SRSF2_HET	NS	NA
MRFAP1L1	0.0114075	NS	NS	0.0139262	up in JAK2_HET_SRSF2_HET	NS	NA
SLC2A9	0.0209878	0.000538379	up in JAK2_HET_SRSF2_HET	0.000959992	up in JAK2_HET_SRSF2_HET	NS	NA
ARAP2	0.021445	NS	NS	NS	NA	0.00413886	up in JAK2_HOM_SRSF2_HET
FIP1L1	0.0425299	0.0127417	up in JAK2_HOM_SRSF2_HET	NS	NA	NS	NA
IGFBP7	0.0325701	0.0115344	up in JAK2_HET_SRSF2_HET	NS	NA	NS	NA
LOC401134	0.0450313	NaN	NS	NS	NA	0.00298942	up in JAK2_HOM_CBL_p404_HET_SRSF2_HET
IL8	0.0470678	0.0198752	up in JAK2_HOM_SRSF2_HET	NS	NA	0.00441224	up in JAK2_HOM_SRSF2_HET
CXCL3	0.0422051	NS	NS	NS	NA	0.0280193	up in JAK2_HOM_SRSF2_HET
EREG	0.0425852	NS	NS	0.0226334	up in JAK2_HET_SRSF2_HET	0.0256397	up in JAK2_HOM_SRSF2_HET
SDAD1	0.00874247	NS	NS	NS	NA	0.00184588	up in JAK2_HOM_SRSF2_HET
CCDC109B	8.32076e-05	NS	NS	0.0320898	up in JAK2_HOM_CBL_p404_HET_SRSF2_HET	2.93228e-07	up in JAK2_HOM_CBL_p404_HET_SRSF2_HET
METTL14	0.0494525	NS	NS	NS	NA	0.00131069	up in JAK2_HOM_SRSF2_HET
ZNF330	0.0481266	0.0150843	up in JAK2_HET_SRSF2_HET	0.0138982	up in JAK2_HET_SRSF2_HET	NS	NA
PPID	0.0375084	NS	NS	0.00620244	up in JAK2_HET_SRSF2_HET	NS	NA
RAPGEF2	0.0129977	NS	NS	0.0231779	up in JAK2_HOM_CBL_p404_HET_SRSF2_HET	0.000477244	up in JAK2_HOM_CBL_p404_HET_SRSF2_HET
RWDD4	0.0208568	NS	NS	NS	NA	0.0417549	up in JAK2_HOM_SRSF2_HET
NDUFS6	0.038694	0.00315209	up in JAK2_HOM_SRSF2_HET	0.000335535	up in JAK2_HOM_CBL_p404_HET_SRSF2_HET	NS	NA
ZNF622	0.033444	NS	NS	0.0294757	up in JAK2_HET_SRSF2_HET	NS	NA
NNT	0.00303463	0.0010214	up in JAK2_HET_SRSF2_HET	0.00634465	up in JAK2_HET_SRSF2_HET	NS	NA
KIF2A	0.0430452	0.000154843	up in JAK2_HOM_SRSF2_HET	0.000222244	up in JAK2_HOM_CBL_p404_HET_SRSF2_HET	NS	NA
PIK3R1	0.032561	NS	NS	NS	NA	0.01637	up in JAK2_HOM_SRSF2_HET
CCNB1	0.0259361	NS	NS	0.0169793	up in JAK2_HET_SRSF2_HET	0.000102106	up in JAK2_HOM_SRSF2_HET
SCAMP1	0.0275661	NS	NS	NS	NA	0.000296398	up in JAK2_HOM_SRSF2_HET
ARSB	0.0126274	NS	NS	7.84667e-05	up in JAK2_HET_SRSF2_HET	NS	NA
RPS23	0.037944	NS	NS	NS	NA	0.040931	up in JAK2_HOM_CBL_p404_HET_SRSF2_HET
C5orf30	0.0303438	0.0448875	up in JAK2_HET_SRSF2_HET	0.0344646	up in JAK2_HET_SRSF2_HET	NS	NA
IRF1	0.0332374	0.0136772	up in JAK2_HOM_SRSF2_HET	NS	NA	0.0195985	up in JAK2_HOM_SRSF2_HET
AFF4	0.00605782	0.0109748	up in JAK2_HET_SRSF2_HET	8.95664e-05	up in JAK2_HET_SRSF2_HET	NS	NA
CAMLG	0.0077054	NS	NS	0.00858351	up in JAK2_HET_SRSF2_HET	0.011924	up in JAK2_HOM_SRSF2_HET
UBE2D2	0.0120257	6.70942e-05	up in JAK2_HOM_SRSF2_HET	0.00826934	up in JAK2_HOM_CBL_p404_HET_SRSF2_HET	NS	NA
CXXC5	0.0352235	NS	NS	0.00565072	up in JAK2_HOM_CBL_p404_HET_SRSF2_HET	NS	NA
ARHGAP26	0.03227	NS	NS	NS	NA	0.000774727	up in JAK2_HOM_CBL_p404_HET_SRSF2_HET
PANK3	0.0171759	0.0127396	up in JAK2_HET_SRSF2_HET	0.0256144	up in JAK2_HET_SRSF2_HET	NS	NA
PSMG4	0.0207385	NS	NS	0.0134533	up in JAK2_HET_SRSF2_HET	NS	NA
PRPF4B	0.0315716	NS	NS	NS	NA	0.0358418	up in JAK2_HOM_SRSF2_HET
MBOAT1	0.0327981	0.00281637	up in JAK2_HET_SRSF2_HET	NS	NA	0.00423262	up in JAK2_HOM_CBL_p404_HET_SRSF2_HET
ACOT13	0.0149582	NS	NS	NS	NA	0.047002	up in JAK2_HOM_SRSF2_HET
C6orf62	0.0377575	NS	NS	NS	NA	NS	NA
LOC100131289	0.00896577	NS	NS	NS	NA	0.000190459	up in JAK2_HOM_SRSF2_HET
HIST1H2AM	0.0477841	NS	NS	NS	NA	0.00200094	up in JAK2_HOM_CBL_p404_HET_SRSF2_HET
ZSCAN26	0.0327361	0.0137089	up in JAK2_HET_SRSF2_HET	0.000162004	up in JAK2_HET_SRSF2_HET	NS	NA
ZSCAN12	0.0157043	NS	NS	NS	NA	0.000215406	up in JAK2_HOM_CBL_p404_HET_SRSF2_HET
HLA-J	0.0128232	NS	NS	0.00584628	up in JAK2_HET_SRSF2_HET	NS	NA
TNF	0.0423842	NS	NS	NS	NA	0.00910785	up in JAK2_HOM_SRSF2_HET
BAG6	0.0251791	NS	NS	0.0110241	up in JAK2_HET_SRSF2_HET	0.0129517	up in JAK2_HOM_SRSF2_HET
HLA-DRB5	0.000952124	0.00094493	up in JAK2_HOM_SRSF2_HET	6.12109e-05	up in JAK2_HOM_CBL_p404_HET_SRSF2_HET	NS	NA
STK38	0.04841	NS	NS	0.00574774	up in JAK2_HET_SRSF2_HET	NS	NA
RPL7L1	0.0424679	0.028542	up in JAK2_HOM_SRSF2_HET	0.00353723	up in JAK2_HOM_CBL_p404_HET_SRSF2_HET	NS	NA
CUL9	0.0150509	NS	NS	0.00552923	up in JAK2_HET_SRSF2_HET	0.0291033	up in JAK2_HOM_SRSF2_HET
SLC25A27	0.00578479	NS	NS	0.0230373	up in JAK2_HET_SRSF2_HET	NS	NA
TMEM14A	0.0351421	NS	NS	0.00495505	up in JAK2_HET_SRSF2_HET	0.00774845	up in JAK2_HOM_SRSF2_HET
ELOVL5	0.0396278	NS	NS	NS	NA	0.0109219	up in JAK2_HOM_SRSF2_HET
SMAP1	0.0209373	0.00103885	up in JAK2_HET_SRSF2_HET	0.012647	up in JAK2_HET_SRSF2_HET	NS	NA
SNX14	0.000358846	0.000743767	up in JAK2_HET_SRSF2_HET	NS	NA	0.0197039	up in JAK2_HOM_CBL_p404_HET_SRSF2_HET
CD164	0.0176565	0.000534315	up in JAK2_HOM_SRSF2_HET	0.000343817	up in JAK2_HOM_CBL_p404_HET_SRSF2_HET	NS	NA
GSTM2P1	0.0139072	NS	NS	0.00341423	up in JAK2_HET_SRSF2_HET	NS	NA
RWDD1	0.0104427	NS	NS	0.00830378	up in JAK2_HOM_CBL_p404_HET_SRSF2_HET	0.00759885	up in JAK2_HOM_CBL_p404_HET_SRSF2_HET
RNF146	0.00495464	0.0428184	up in JAK2_HET_SRSF2_HET	0.000923869	up in JAK2_HET_SRSF2_HET	NS	NA
MYB	0.0422504	NS	NS	NS	NA	0.032196	up in JAK2_HOM_SRSF2_HET
STX11	0.0278617	NS	NS	NS	NA	0.00195751	up in JAK2_HOM_SRSF2_HET
SHPRH	0.029871	0.000187185	up in JAK2_HET_SRSF2_HET	NS	NA	5.75204e-05	up in JAK2_HOM_CBL_p404_HET_SRSF2_HET
LOC729176	0.0475854	NS	NS	NS	NA	NS	NA
ARID1B	0.0273974	NS	NS	0.029199	up in JAK2_HET_SRSF2_HET	0.000752202	up in JAK2_HOM_SRSF2_HET
SOD2	0.0164371	0.0164274	up in JAK2_HET_SRSF2_HET	NS	NA	0.0158356	up in JAK2_HOM_CBL_p404_HET_SRSF2_HET
MLLT4	0.0194784	6.23726e-05	up in JAK2_HOM_SRSF2_HET	0.000633154	up in JAK2_HOM_CBL_p404_HET_SRSF2_HET	NS	NA
GET4	0.0378426	NS	NS	NS	NA	0.0034189	up in JAK2_HOM_CBL_p404_HET_SRSF2_HET
EIF3B	0.0111921	0.0101004	up in JAK2_HET_SRSF2_HET	NS	NA	0.0110522	up in JAK2_HOM_CBL_p404_HET_SRSF2_HET
ARL4A	0.0117123	NS	NS	NS	NA	0.000385727	up in JAK2_HOM_SRSF2_HET
NFE2L3	0.0213346	0.0157024	up in JAK2_HET_SRSF2_HET	NS	NA	NS	NA
KBTBD2	0.00716422	NS	NS	NS	NA	0.000551517	up in JAK2_HOM_SRSF2_HET
PSPH	0.0497434	NS	NS	NS	NA	0.0239597	up in JAK2_HOM_CBL_p404_HET_SRSF2_HET
CCT6A	0.0374751	0.0049485	up in JAK2_HOM_SRSF2_HET	0.032731	up in JAK2_HOM_CBL_p404_HET_SRSF2_HET	NS	NA
LOC441242	0.0467456	NS	NS	NS	NA	NS	NA
LAT2	0.000949646	NS	NS	0.00851151	up in JAK2_HOM_CBL_p404_HET_SRSF2_HET	2.48067e-06	up in JAK2_HOM_CBL_p404_HET_SRSF2_HET
STAG3L2	0.019101	NS	NS	NS	NA	0.00782916	up in JAK2_HOM_CBL_p404_HET_SRSF2_HET
RBM48	0.0145295	NS	NS	NS	NA	NS	NA
GNG11	0.0332849	NS	NS	NS	NA	0.0122739	up in JAK2_HOM_CBL_p404_HET_SRSF2_HET
ACN9	0.0281716	0.0428184	up in JAK2_HET_SRSF2_HET	NS	NA	0.00609742	up in JAK2_HOM_CBL_p404_HET_SRSF2_HET
ATP5J2	0.0248104	NS	NS	0.00622674	up in JAK2_HOM_CBL_p404_HET_SRSF2_HET	0.0152985	up in JAK2_HOM_CBL_p404_HET_SRSF2_HET
TES	0.0309335	0.0331881	up in JAK2_HOM_SRSF2_HET	NS	NA	NS	NA
FLJ43663	0.00501406	0.00476312	up in JAK2_HOM_SRSF2_HET	NS	NA	1.31111e-05	up in JAK2_HOM_SRSF2_HET
MKLN1	0.0442878	0.0345486	up in JAK2_HOM_SRSF2_HET	NS	NA	NS	NA
GSTK1	0.0235164	0.00320113	up in JAK2_HOM_SRSF2_HET	0.00614132	up in JAK2_HOM_CBL_p404_HET_SRSF2_HET	NS	NA
FAM115A	0.0175003	NS	NS	0.00454023	up in JAK2_HET_SRSF2_HET	0.00089914	up in JAK2_HOM_SRSF2_HET
ADAM28	0.00721654	NS	NS	NS	NA	NS	NA
PTK2B	0.0431325	NS	NS	NS	NA	NS	NA
EPHX2	0.00253951	0.0331881	up in JAK2_HOM_SRSF2_HET	NS	NA	0.000588268	up in JAK2_HOM_SRSF2_HET
MAK16	0.00965718	0.0150448	up in JAK2_HET_SRSF2_HET	NS	NA	NS	NA
PROSC	0.0179681	NS	NS	NS	NA	0.0180486	up in JAK2_HOM_SRSF2_HET
PDE7A	0.0115686	NS	NS	NS	NA	0.0102103	up in JAK2_HOM_CBL_p404_HET_SRSF2_HET
C8orf44	0.00750296	NS	NS	0.0141774	up in JAK2_HOM_CBL_p404_HET_SRSF2_HET	0.00467129	up in JAK2_HOM_CBL_p404_HET_SRSF2_HET
PREX2	0.0013294	0.00662695	up in JAK2_HOM_SRSF2_HET	NS	NA	6.99675e-05	up in JAK2_HOM_SRSF2_HET
TERF1	0.0276625	0.0470298	up in JAK2_HET_SRSF2_HET	NS	NA	0.0013165	up in JAK2_HOM_CBL_p404_HET_SRSF2_HET
RPL7	0.044546	NS	NS	NS	NA	0.00668422	up in JAK2_HOM_CBL_p404_HET_SRSF2_HET
RIPK2	0.0470297	0.00227264	up in JAK2_HOM_SRSF2_HET	0.00232735	up in JAK2_HOM_CBL_p404_HET_SRSF2_HET	NS	NA
MTERFD1	0.0367856	NS	NS	NS	NA	0.00436083	up in JAK2_HOM_SRSF2_HET
ATP6V1C1	0.00757052	NS	NS	0.000855222	up in JAK2_HET_SRSF2_HET	NS	NA
ENY2	0.0227739	NS	NS	0.000997546	up in JAK2_HET_SRSF2_HET	NS	NA
RNF139	0.019014	NS	NS	NS	NA	2.71061e-05	up in JAK2_HOM_CBL_p404_HET_SRSF2_HET
PTP4A3	0.00243641	NS	NS	0.020201	up in JAK2_HOM_CBL_p404_HET_SRSF2_HET	6.01538e-05	up in JAK2_HOM_CBL_p404_HET_SRSF2_HET
CPSF1	0.0230198	NS	NS	NS	NA	0.000574124	up in JAK2_HOM_CBL_p404_HET_SRSF2_HET
CYHR1	0.0283578	0.0415555	up in JAK2_HET_SRSF2_HET	NS	NA	NS	NA
WASH1	0.00764081	0.0213319	up in JAK2_HET_SRSF2_HET	NS	NA	NS	NA
C9orf66	0.0105744	NS	NS	0.0277521	up in JAK2_HET_SRSF2_HET	NS	NA
MPDZ	0.00932384	0.0308556	up in JAK2_HET_SRSF2_HET	1.73084e-05	up in JAK2_HET_SRSF2_HET	NS	NA
NFIB	0.0116716	0.00192634	up in JAK2_HOM_SRSF2_HET	NS	NA	0.0010846	up in JAK2_HOM_SRSF2_HET
SMU1	0.0181055	0.000433814	up in JAK2_HOM_SRSF2_HET	0.00176502	up in JAK2_HOM_CBL_p404_HET_SRSF2_HET	NS	NA
SPTLC1	0.00294007	NS	NS	NS	NA	0.00205975	up in JAK2_HOM_SRSF2_HET
SUSD3	0.0114481	NS	NS	NS	NA	0.00175397	up in JAK2_HOM_SRSF2_HET
LOC100132077	0.0452823	NS	NS	0.0294757	up in JAK2_HET_SRSF2_HET	NS	NA
HIATL1	0.036075	NS	NS	NS	NA	0.0147757	up in JAK2_HOM_CBL_p404_HET_SRSF2_HET
LOC441454	0.00577519	0.0159656	up in JAK2_HET_SRSF2_HET	9.99981e-05	up in JAK2_HET_SRSF2_HET	NS	NA
HIATL2	0.0192818	NS	NS	NS	NA	0.00600812	up in JAK2_HOM_CBL_p404_HET_SRSF2_HET
ANP32B	0.0492842	0.00864351	up in JAK2_HOM_SRSF2_HET	NS	NA	0.0373541	up in JAK2_HOM_SRSF2_HET
TMEM38B	0.0455277	NS	NS	NS	NA	NS	NA
KIAA0368	0.0203889	NS	NS	NS	NA	NS	NA
AKNA	0.0260355	NS	NS	NS	NA	NS	NA
PBX3	0.00346937	0.000149103	up in JAK2_HET_SRSF2_HET	0.0156296	up in JAK2_HET_SRSF2_HET	NS	NA
PTRH1	0.0396206	0.0150448	up in JAK2_HET_SRSF2_HET	NS	NA	0.0238754	up in JAK2_HOM_CBL_p404_HET_SRSF2_HET
SLC25A25	0.0218522	0.0150448	up in JAK2_HET_SRSF2_HET	NS	NA	NS	NA
GTF3C4	0.00325595	0.000512011	up in JAK2_HET_SRSF2_HET	0.00468025	up in JAK2_HET_SRSF2_HET	NS	NA
MAN1B1	0.027788	NS	NS	0.002708	up in JAK2_HET_SRSF2_HET	0.00730188	up in JAK2_HOM_SRSF2_HET
NRARP	0.0441346	0.0150448	up in JAK2_HET_SRSF2_HET	NS	NA	0.0227672	up in JAK2_HOM_CBL_p404_HET_SRSF2_HET
ZMYND19	0.0350365	0.0448875	up in JAK2_HET_SRSF2_HET	NS	NA	NS	NA
IL3RA	0.000501924	0.00145161	up in JAK2_HET_SRSF2_HET	0.00367126	up in JAK2_HET_SRSF2_HET	NS	NA
ASMTL-AS1	0.00130819	0.0189215	up in JAK2_HET_SRSF2_HET	7.45665e-05	up in JAK2_HET_SRSF2_HET	NS	NA
CD99P1	0.0223156	0.0150448	up in JAK2_HET_SRSF2_HET	NS	NA	NS	NA
KRBOX4	0.0324303	NS	NS	0.035172	up in JAK2_HET_SRSF2_HET	0.00299038	up in JAK2_HOM_SRSF2_HET
TIMP1	0.0453281	NS	NS	NS	NA	0.0009861	up in JAK2_HOM_CBL_p404_HET_SRSF2_HET
CFP	0.00915581	NS	NS	0.000676892	up in JAK2_HET_SRSF2_HET	0.0343903	up in JAK2_HOM_SRSF2_HET
UXT	0.0251538	NS	NS	NS	NA	NS	NA
GNL3L	0.0391932	NS	NS	NS	NA	NS	NA
SPIN4	0.0045631	NS	NS	NS	NA	NS	NA
LOC92249	0.0095688	NS	NS	0.0279396	up in JAK2_HET_SRSF2_HET	NS	NA
CSTF2	0.00594852	0.000783912	up in JAK2_HET_SRSF2_HET	NS	NA	0.00110865	up in JAK2_HOM_CBL_p404_HET_SRSF2_HET
ACSL4	0.022652	NS	NS	NS	NA	0.00904461	up in JAK2_HOM_SRSF2_HET
ALG13	2.78471e-05	0.000322698	up in JAK2_HET_SRSF2_HET	9.72932e-05	up in JAK2_HET_SRSF2_HET	NS	NA
STAG2	0.0184572	0.0423535	up in JAK2_HOM_SRSF2_HET	NS	NA	0.013187	up in JAK2_HOM_SRSF2_HET
UTP14A	0.022655	NS	NS	NS	NA	8.37315e-05	up in JAK2_HOM_CBL_p404_HET_SRSF2_HET
ZNF275	0.017005	NS	NS	0.0141371	up in JAK2_HET_SRSF2_HET	0.0195762	up in JAK2_HOM_SRSF2_HET
GDI1	0.0388338	0.00462052	up in JAK2_HET_SRSF2_HET	0.00789051	up in JAK2_HET_SRSF2_HET	NS	NA
CLIC2	0.0273445	NS	NS	NS	NA	0.00698432	up in JAK2_HOM_SRSF2_HET
